# Supplementary material for: Potassium zinc borate, KZnB3O6
Source: Acta Crystallogr Sect E Struct Rep Online. 2010 Apr 30;66(Pt 5):i45. doi: 10.1107/S1600536810015175 (PMC2979155; doi:10.1107/S1600536810015175)
Supplement: Supplementary file 1 [file e-66-00i45-sup1.cif]

##############################################################################
###                                                                        ###
###        Electronic paper (Acta Crystallographica Section E)             ###
###                                                                        ###
##############################################################################
#                                                                            #
# This CIF contains the data in a paper accepted for publication in Acta     #
# Crystallographica Section E. It conforms to the requirements of Notes      #
# for Authors for Section E, and has been peer reviewed under the auspices   #
# of the IUCr Commission on Journals.                                        #
#                                                                            #
# Full details of the Crystallographic Information File format               #
# are given in the paper "The Crystallographic Information File (CIF):       #
# a New Standard Archive File for Crystallography" by S. R. Hall, F. H.      #
# Allen and I. D. Brown [Acta Cryst. (1991), A47, 655-685].                  #
#                                                                            #
# The current version of the core CIF dictionary is obtainable from          #
# ftp://ftp.iucr.org/pub/cif_core.dic. The current version number is 2.4.    #
#                                                                            #
# Software is freely available for graphical display of the structure(s) in  #
# this CIF.  For information consult the CIF home page http://www.iucr.org/  #
# cif/home.html                                                              #
#                                                                            #
# This file may be used for bona fide research purposes within the           #
# scientific community so long as proper attribution is given to the journal # 
# article from which it was obtained.                                        #
#                                                                            #
##############################################################################
                                             
data_I
_audit_creation_method     SHELXL-97
_chemical_name_systematic     'potassium zinc triborate'
_chemical_name_common     'potassium zinc triborate'
_chemical_formula_moiety     ?
_chemical_formula_sum     'B3 K O6 Zn'
_chemical_formula_iupac     'K Zn B3 O6'
_chemical_formula_weight     232.90
_chemical_melting_point     ?
_symmetry_cell_setting     triclinic
_symmetry_space_group_name_H-M     'P -1'
_symmetry_space_group_name_Hall     '-P 1'
loop_
    _symmetry_equiv_pos_as_xyz
    'x, y, z'
    '-x, -y, -z'
_cell_length_a     6.7139(13)
_cell_length_b     6.9301(14)
_cell_length_c     7.0632(14)
_cell_angle_alpha     63.12(3)
_cell_angle_beta     72.02(3)
_cell_angle_gamma     68.99(3)
_cell_volume     269.37(12)
_cell_formula_units_Z     2
_cell_measurement_reflns_used     1009
_cell_measurement_theta_min     3.2850
_cell_measurement_theta_max     27.4972
_cell_measurement_temperature     93
_exptl_crystal_description     prism
_exptl_crystal_colour     colorless
_exptl_crystal_size_max     0.50
_exptl_crystal_size_mid     0.30
_exptl_crystal_size_min     0.20
_exptl_crystal_density_diffrn     2.871
_exptl_crystal_density_meas     ?
_exptl_crystal_density_method     'not measured'
_exptl_crystal_F_000     224
_exptl_absorpt_coefficient_mu     5.290
_exptl_absorpt_correction_type     multi-scan
_exptl_absorpt_process_details     '(ABSCOR; Higashi, 1995)'
_exptl_absorpt_correction_T_min     0.4795
_exptl_absorpt_correction_T_max     1.0000
_exptl_special_details
; ?
;
_diffrn_ambient_temperature     93
_diffrn_radiation_type     MoK\a
_diffrn_radiation_wavelength     0.71073
_diffrn_radiation_source     'fine-focus sealed tube'
_diffrn_radiation_monochromator     graphite
_diffrn_measurement_device_type     'Rigaku Saturn 724+'
_diffrn_measurement_method     '\w scans'
_diffrn_detector_area_resol_mean     ?
_diffrn_reflns_number     2707
_diffrn_reflns_av_R_equivalents     0.0227
_diffrn_reflns_av_sigmaI/netI     0.0352
_diffrn_reflns_theta_min     3.28
_diffrn_reflns_theta_max     27.49
_diffrn_reflns_theta_full     27.49
_diffrn_measured_fraction_theta_max     0.989
_diffrn_measured_fraction_theta_full     0.989
_diffrn_reflns_limit_h_min     -7
_diffrn_reflns_limit_h_max     8
_diffrn_reflns_limit_k_min     -8
_diffrn_reflns_limit_k_max     9
_diffrn_reflns_limit_l_min     -9
_diffrn_reflns_limit_l_max     8
_diffrn_standards_number     0
_diffrn_standards_interval_count     0
_diffrn_standards_interval_time     0
_diffrn_standards_decay_%     0
_refine_special_details
;
Refinement of <i>F</i>^2^ against ALL reflections. The weighted <i>R</i>-factor
wR and goodness of fit <i>S</i> are based on <i>F</i>^2^, conventional
<i>R</i>-factors <i>R</i> are based on <i>F</i>, with <i>F</i> set to zero for
negative <i>F</i>^2^. The threshold expression of <i>F</i>^2^ >
\s(<i>F</i>^2^) is used only for calculating <i>R</i>-factors(gt) etc. and is
not relevant to the choice of reflections for refinement. <i>R</i>-factors
based on <i>F</i>^2^ are statistically about twice as large as those based on
<i>F</i>, and <i>R</i>- factors based on ALL data will be even larger.
;
_reflns_number_total     1223
_reflns_number_gt     1118
_reflns_threshold_expression     I>2\s(I)
_refine_ls_structure_factor_coef     Fsqd
_refine_ls_matrix_type     full
_refine_ls_R_factor_all     0.0221
_refine_ls_R_factor_gt     0.0198
_refine_ls_wR_factor_gt     0.0494
_refine_ls_wR_factor_ref     0.0502
_refine_ls_goodness_of_fit_ref     0.937
_refine_ls_restrained_S_all     0.937
_refine_ls_number_reflns     1223
_refine_ls_number_parameters     100
_refine_ls_number_restraints     0
_refine_ls_hydrogen_treatment     .
_refine_ls_weighting_scheme     calc
_refine_ls_weighting_details
                 'calc w=1/[\s^2^(Fo^2^)+(0.0300P)^2^] where P=(Fo^2^+2Fc^2^)/3'
_atom_sites_solution_hydrogens     .
_atom_sites_solution_primary     direct
_atom_sites_solution_secondary     difmap
_refine_ls_shift/su_max     0.001
_refine_ls_shift/su_mean     0.000
_refine_diff_density_max     0.381
_refine_diff_density_min     -0.579
_refine_ls_extinction_method     none
_refine_ls_extinction_coef     ?
loop_
    _atom_type_symbol
    _atom_type_description
    _atom_type_scat_dispersion_real
    _atom_type_scat_dispersion_imag
    _atom_type_scat_source
    'B' 'B' 0.0013 0.0007
                         'International Tables Vol C Tables 4.2.6.8 and 6.1.1.4'
    'K' 'K' 0.2009 0.2494
                         'International Tables Vol C Tables 4.2.6.8 and 6.1.1.4'
    'O' 'O' 0.0106 0.0060
                         'International Tables Vol C Tables 4.2.6.8 and 6.1.1.4'
    'Zn' 'Zn' 0.2839 1.4301
                         'International Tables Vol C Tables 4.2.6.8 and 6.1.1.4'
_computing_data_collection     'CrystalClear (Rigaku, 2008)'
_computing_cell_refinement     'CrystalClear (Rigaku, 2008)'
_computing_data_reduction     'CrystalClear (Rigaku, 2008)'
_computing_structure_solution     'SHELXS97 (Sheldrick, 2008)'
_computing_structure_refinement     'SHELXL97 (Sheldrick, 2008)'
_computing_molecular_graphics     'ATOMS (Dowty, 1998)'
_computing_publication_material     'SHELXL97 (Sheldrick, 2008)'
loop_
    _atom_site_type_symbol
    _atom_site_label
    _atom_site_fract_x
    _atom_site_fract_y
    _atom_site_fract_z
    _atom_site_U_iso_or_equiv
    _atom_site_adp_type
    _atom_site_calc_flag
    _atom_site_refinement_flags
    _atom_site_occupancy
    _atom_site_disorder_assembly
    _atom_site_disorder_group
    K K 0.25708(8) 0.29494(8) 0.57923(7) 0.00606(12) Uani d . 1 . .
    Zn Zn 0.67490(4) 0.35335(4) 0.12712(4) 0.00346(9) Uani d . 1 . .
    B B1 0.0964(4) 0.9933(4) 0.0944(4) 0.0048(5) Uani d . 1 . .
    B B2 0.2441(4) 0.8171(4) 0.4350(4) 0.0050(5) Uani d . 1 . .
    B B3 0.2977(4) 0.1817(4) 0.1685(4) 0.0052(5) Uani d . 1 . .
    O O1 0.8584(2) 0.0829(3) 0.0849(2) 0.0046(3) Uani d . 1 . .
    O O2 0.3702(3) 0.3605(3) 0.1211(2) 0.0054(3) Uani d . 1 . .
    O O3 0.1393(3) 0.8112(3) 0.2984(2) 0.0055(3) Uani d . 1 . .
    O O4 0.7213(3) 0.3533(3) 0.3794(2) 0.0065(3) Uani d . 1 . .
    O O5 0.1989(3) 0.1716(3) 0.0323(2) 0.0056(3) Uani d . 1 . .
    O O6 0.3232(3) 0.0056(3) 0.3678(2) 0.0058(3) Uani d . 1 . .
loop_
    _atom_site_aniso_label
    _atom_site_aniso_U_11
    _atom_site_aniso_U_22
    _atom_site_aniso_U_33
    _atom_site_aniso_U_12
    _atom_site_aniso_U_13
    _atom_site_aniso_U_23
    K 0.0064(3) 0.0064(2) 0.0060(2) -0.00214(19) -0.00063(19) -0.00281(19)
    Zn 0.00389(15) 0.00353(14) 0.00324(14) -0.00047(10) -0.00134(10)
                                                                    -0.00143(10)
    B1 0.0042(12) 0.0045(12) 0.0061(11) 0.0002(10) -0.0021(9) -0.0027(9)
    B2 0.0038(12) 0.0070(12) 0.0047(11) -0.0002(10) -0.0002(9) -0.0041(9)
    B3 0.0027(12) 0.0052(12) 0.0061(11) 0.0011(10) -0.0001(9) -0.0030(9)
    O1 0.0036(8) 0.0068(8) 0.0046(7) -0.0004(6) -0.0018(6) -0.0032(6)
    O2 0.0048(8) 0.0056(8) 0.0062(7) -0.0020(6) -0.0024(6) -0.0013(6)
    O3 0.0058(8) 0.0053(8) 0.0055(7) -0.0013(6) -0.0030(6) -0.0008(6)
    O4 0.0096(9) 0.0056(8) 0.0050(7) -0.0022(7) -0.0034(6) -0.0013(6)
    O5 0.0074(8) 0.0052(7) 0.0044(7) -0.0024(6) -0.0019(6) -0.0008(6)
    O6 0.0071(8) 0.0059(8) 0.0056(7) -0.0022(7) -0.0035(6) -0.0013(6)
_geom_special_details
;
All esds (except the esd in the dihedral angle between two l.s. planes) are
estimated using the full covariance matrix. The cell esds are taken into
account individually in the estimation of esds in distances, angles and
torsion angles; correlations between esds in cell parameters are only used
when they are defined by crystal symmetry. An approximate (isotropic)
treatment of cell esds is used for estimating esds involving l.s. planes.
;
loop_
    _geom_bond_atom_site_label_1
    _geom_bond_atom_site_label_2
    _geom_bond_site_symmetry_2
    _geom_bond_distance
    _geom_bond_publ_flag
    K O4 2_666 2.6404(16) ?
    K O3 2_566 2.7890(18) ?
    K O1 2_656 2.791(2) ?
    K O6 . 2.8476(17) ?
    K O5 1_556 2.8491(17) ?
    K O6 2_656 2.856(2) ?
    K O2 . 2.9418(17) ?
    K O4 . 3.0888(19) ?
    K B2 2_666 3.135(3) ?
    K O3 . 3.144(2) ?
    K B3 . 3.244(3) ?
    K B2 . 3.261(3) ?
    Zn O4 . 1.9013(15) ?
    Zn O1 . 1.9347(17) ?
    Zn O2 2_665 1.9628(18) ?
    Zn O2 . 2.0414(16) ?
    Zn Zn 2_665 2.9584(14) ?
    B1 O3 . 1.450(3) ?
    B1 O5 1_565 1.458(3) ?
    B1 O1 2_665 1.492(3) ?
    B1 O1 1_465 1.503(3) ?
    B1 B1 2_575 2.080(5) ?
    B1 K 2_566 3.286(3) ?
    B1 K 1_564 3.330(3) ?
    B2 O4 2_666 1.326(3) ?
    B2 O3 . 1.380(3) ?
    B2 O6 1_565 1.412(3) ?
    B2 K 2_666 3.135(3) ?
    B3 O2 . 1.357(3) ?
    B3 O5 . 1.363(3) ?
    B3 O6 . 1.395(3) ?
    O1 B1 2_665 1.492(3) ?
    O1 B1 1_645 1.503(3) ?
    O1 K 2_656 2.791(2) ?
    O2 Zn 2_665 1.9628(18) ?
    O3 K 2_566 2.7890(18) ?
    O4 B2 2_666 1.326(3) ?
    O4 K 2_666 2.6404(16) ?
    O5 B1 1_545 1.458(3) ?
    O5 K 1_554 2.8491(17) ?
    O6 B2 1_545 1.412(3) ?
    O6 K 2_656 2.856(2) ?
loop_
    _geom_angle_atom_site_label_1
    _geom_angle_atom_site_label_2
    _geom_angle_atom_site_label_3
    _geom_angle_site_symmetry_1
    _geom_angle_site_symmetry_3
    _geom_angle
    _geom_angle_publ_flag
    O4 K O3 2_666 2_566 119.60(6) ?
    O4 K O1 2_666 2_656 125.80(5) ?
    O3 K O1 2_566 2_656 52.15(6) ?
    O4 K O6 2_666 . 156.86(5) ?
    O3 K O6 2_566 . 76.47(5) ?
    O1 K O6 2_656 . 76.88(5) ?
    O4 K O5 2_666 1_556 75.13(5) ?
    O3 K O5 2_566 1_556 81.16(6) ?
    O1 K O5 2_656 1_556 51.22(5) ?
    O6 K O5 . 1_556 126.26(5) ?
    O4 K O6 2_666 2_656 103.77(5) ?
    O3 K O6 2_566 2_656 127.90(5) ?
    O1 K O6 2_656 2_656 79.99(6) ?
    O6 K O6 . 2_656 73.35(6) ?
    O5 K O6 1_556 2_656 83.76(6) ?
    O4 K O2 2_666 . 109.74(5) ?
    O3 K O2 2_566 . 101.75(6) ?
    O1 K O2 2_656 . 124.46(5) ?
    O6 K O2 . . 47.88(5) ?
    O5 K O2 1_556 . 171.41(5) ?
    O6 K O2 2_656 . 88.14(6) ?
    O4 K O4 2_666 . 72.24(6) ?
    O3 K O4 2_566 . 167.20(5) ?
    O1 K O4 2_656 . 126.59(6) ?
    O6 K O4 . . 90.79(5) ?
    O5 K O4 1_556 . 107.95(5) ?
    O6 K O4 2_656 . 46.94(5) ?
    O2 K O4 . . 67.96(5) ?
    O4 K B2 2_666 2_666 79.31(7) ?
    O3 K B2 2_566 2_666 154.09(6) ?
    O1 K B2 2_656 2_666 103.00(7) ?
    O6 K B2 . 2_666 91.80(6) ?
    O5 K B2 1_556 2_666 87.75(7) ?
    O6 K B2 2_656 2_666 26.75(5) ?
    O2 K B2 . 2_666 86.28(7) ?
    O4 K B2 . 2_666 24.59(6) ?
    O4 K O3 2_666 . 47.12(4) ?
    O3 K O3 2_566 . 102.99(5) ?
    O1 K O3 2_656 . 150.43(5) ?
    O6 K O3 . . 116.19(5) ?
    O5 K O3 1_556 . 116.19(5) ?
    O6 K O3 2_656 . 128.27(5) ?
    O2 K O3 . . 71.27(5) ?
    O4 K O3 . . 81.38(6) ?
    B2 K O3 2_666 . 102.92(7) ?
    O4 K B3 2_666 . 133.81(6) ?
    O3 K B3 2_566 . 82.79(6) ?
    O1 K B3 2_656 . 100.12(6) ?
    O6 K B3 . . 25.42(5) ?
    O5 K B3 1_556 . 151.06(6) ?
    O6 K B3 2_656 . 87.36(6) ?
    O2 K B3 . . 24.73(5) ?
    O4 K B3 . . 85.14(6) ?
    B2 K B3 2_666 . 96.54(7) ?
    O3 K B3 . . 90.81(6) ?
    O4 K B2 2_666 . 23.03(5) ?
    O3 K B2 2_566 . 117.32(7) ?
    O1 K B2 2_656 . 145.28(6) ?
    O6 K B2 . . 136.67(6) ?
    O5 K B2 1_556 . 97.00(6) ?
    O6 K B2 2_656 . 113.85(6) ?
    O2 K B2 . . 88.87(6) ?
    O4 K B2 . . 71.34(6) ?
    B2 K B2 2_666 . 87.12(8) ?
    O3 K B2 . . 24.79(5) ?
    B3 K B2 . . 111.77(7) ?
    O4 Zn O1 . . 109.34(7) ?
    O4 Zn O2 . 2_665 117.70(7) ?
    O1 Zn O2 . 2_665 120.18(7) ?
    O4 Zn O2 . . 117.57(7) ?
    O1 Zn O2 . . 104.70(7) ?
    O2 Zn O2 2_665 . 84.76(7) ?
    O4 Zn Zn . 2_665 128.89(6) ?
    O1 Zn Zn . 2_665 120.57(5) ?
    O2 Zn Zn 2_665 2_665 43.41(5) ?
    O2 Zn Zn . 2_665 41.35(5) ?
    O4 Zn K . . 61.28(5) ?
    O1 Zn K . . 117.35(6) ?
    O2 Zn K 2_665 . 116.70(6) ?
    O2 Zn K . . 56.78(5) ?
    Zn Zn K 2_665 . 85.42(3) ?
    O4 Zn K . 2_656 88.71(6) ?
    O1 Zn K . 2_656 41.67(5) ?
    O2 Zn K 2_665 2_656 153.56(5) ?
    O2 Zn K . 2_656 83.72(6) ?
    Zn Zn K 2_665 2_656 121.23(3) ?
    K Zn K . 2_656 75.71(4) ?
    O4 Zn K . 2_666 32.09(5) ?
    O1 Zn K . 2_666 131.51(5) ?
    O2 Zn K 2_665 2_666 85.63(5) ?
    O2 Zn K . 2_666 118.91(5) ?
    Zn Zn K 2_665 2_666 106.44(3) ?
    K Zn K . 2_666 75.22(3) ?
    K Zn K 2_656 2_666 120.74(2) ?
    O3 B1 O5 . 1_565 113.83(19) ?
    O3 B1 O1 . 2_665 113.47(18) ?
    O5 B1 O1 1_565 2_665 111.49(18) ?
    O3 B1 O1 . 1_465 112.28(18) ?
    O5 B1 O1 1_565 1_465 111.87(19) ?
    O1 B1 O1 2_665 1_465 92.02(17) ?
    O3 B1 B1 . 2_575 124.0(2) ?
    O5 B1 B1 1_565 2_575 122.1(2) ?
    O1 B1 B1 2_665 2_575 46.22(12) ?
    O1 B1 B1 1_465 2_575 45.79(12) ?
    O3 B1 K . 2_566 57.50(11) ?
    O5 B1 K 1_565 2_566 150.31(15) ?
    O1 B1 K 2_665 2_566 97.21(12) ?
    O1 B1 K 1_465 2_566 57.78(10) ?
    B1 B1 K 2_575 2_566 72.83(13) ?
    O3 B1 K . 1_564 151.61(16) ?
    O5 B1 K 1_565 1_564 58.34(11) ?
    O1 B1 K 2_665 1_564 56.22(10) ?
    O1 B1 K 1_465 1_564 95.19(13) ?
    B1 B1 K 2_575 1_564 70.52(13) ?
    K B1 K 2_566 1_564 143.35(9) ?
    O4 B2 O3 2_666 . 121.2(2) ?
    O4 B2 O6 2_666 1_565 120.5(2) ?
    O3 B2 O6 . 1_565 118.2(2) ?
    O4 B2 K 2_666 2_666 75.76(14) ?
    O3 B2 K . 2_666 128.91(16) ?
    O6 B2 K 1_565 2_666 65.55(12) ?
    O4 B2 K 2_666 . 51.19(11) ?
    O3 B2 K . . 72.85(12) ?
    O6 B2 K 1_565 . 158.31(17) ?
    K B2 K 2_666 . 92.88(8) ?
    O2 B3 O5 . . 122.7(2) ?
    O2 B3 O6 . . 117.3(2) ?
    O5 B3 O6 . . 119.95(19) ?
    O2 B3 K . . 65.06(11) ?
    O5 B3 K . . 149.00(16) ?
    O6 B3 K . . 61.19(11) ?
    B1 O1 B1 2_665 1_645 87.98(17) ?
    B1 O1 Zn 2_665 . 132.19(14) ?
    B1 O1 Zn 1_645 . 125.03(13) ?
    B1 O1 K 2_665 2_656 97.40(12) ?
    B1 O1 K 1_645 2_656 95.11(12) ?
    Zn O1 K . 2_656 110.89(7) ?
    B3 O2 Zn . 2_665 126.73(15) ?
    B3 O2 Zn . . 126.50(16) ?
    Zn O2 Zn 2_665 . 95.24(7) ?
    B3 O2 K . . 90.21(13) ?
    Zn O2 K 2_665 . 126.87(7) ?
    Zn O2 K . . 87.73(6) ?
    B2 O3 B1 . . 123.45(18) ?
    B2 O3 K . 2_566 124.93(14) ?
    B1 O3 K . 2_566 96.48(13) ?
    B2 O3 K . . 82.36(13) ?
    B1 O3 K . . 149.76(13) ?
    K O3 K 2_566 . 77.01(5) ?
    B2 O4 Zn 2_666 . 128.77(15) ?
    B2 O4 K 2_666 2_666 105.78(13) ?
    Zn O4 K . 2_666 125.42(8) ?
    B2 O4 K 2_666 . 79.65(13) ?
    Zn O4 K . . 86.04(6) ?
    K O4 K 2_666 . 107.76(6) ?
    B3 O5 B1 . 1_545 122.58(18) ?
    B3 O5 K . 1_554 136.44(13) ?
    B1 O5 K 1_545 1_554 95.84(12) ?
    B3 O6 B2 . 1_545 121.34(18) ?
    B3 O6 K . . 93.39(12) ?
    B2 O6 K 1_545 . 130.47(13) ?
    B3 O6 K . 2_656 118.51(14) ?
    B2 O6 K 1_545 2_656 87.70(14) ?
    K O6 K . 2_656 106.65(6) ?
loop_
    _geom_torsion_atom_site_label_1
    _geom_torsion_atom_site_label_2
    _geom_torsion_atom_site_label_3
    _geom_torsion_atom_site_label_4
    _geom_torsion_site_symmetry_1
    _geom_torsion_site_symmetry_2
    _geom_torsion_site_symmetry_3
    _geom_torsion_site_symmetry_4
    _geom_torsion
    _geom_torsion_publ_flag
    O4 K Zn O4 2_666 . . . 50.46(9) ?
    O3 K Zn O4 2_566 . . . -170.08(8) ?
    O1 K Zn O4 2_656 . . . -95.13(8) ?
    O6 K Zn O4 . . . . -137.47(7) ?
    O5 K Zn O4 1_556 . . . -19.56(8) ?
    O6 K Zn O4 2_656 . . . -53.81(7) ?
    O2 K Zn O4 . . . . 171.69(8) ?
    B2 K Zn O4 2_666 . . . -23.73(8) ?
    O3 K Zn O4 . . . . 95.11(7) ?
    B3 K Zn O4 . . . . -163.59(8) ?
    B2 K Zn O4 . . . . 70.13(8) ?
    O4 K Zn O1 2_666 . . . 148.61(6) ?
    O3 K Zn O1 2_566 . . . -71.93(8) ?
    O1 K Zn O1 2_656 . . . 3.02(9) ?
    O6 K Zn O1 . . . . -39.32(6) ?
    O5 K Zn O1 1_556 . . . 78.59(8) ?
    O6 K Zn O1 2_656 . . . 44.34(6) ?
    O2 K Zn O1 . . . . -90.16(8) ?
    O4 K Zn O1 . . . . 98.15(8) ?
    B2 K Zn O1 2_666 . . . 74.42(8) ?
    O3 K Zn O1 . . . . -166.75(6) ?
    B3 K Zn O1 . . . . -65.44(8) ?
    B2 K Zn O1 . . . . 168.27(7) ?
    O4 K Zn O2 2_666 . . 2_665 -58.07(6) ?
    O3 K Zn O2 2_566 . . 2_665 81.39(8) ?
    O1 K Zn O2 2_656 . . 2_665 156.34(7) ?
    O6 K Zn O2 . . . 2_665 114.00(6) ?
    O5 K Zn O2 1_556 . . 2_665 -128.09(7) ?
    O6 K Zn O2 2_656 . . 2_665 -162.34(6) ?
    O2 K Zn O2 . . . 2_665 63.16(9) ?
    O4 K Zn O2 . . . 2_665 -108.53(8) ?
    B2 K Zn O2 2_666 . . 2_665 -132.26(8) ?
    O3 K Zn O2 . . . 2_665 -13.42(6) ?
    B3 K Zn O2 . . . 2_665 87.88(8) ?
    B2 K Zn O2 . . . 2_665 -38.41(7) ?
    O4 K Zn O2 2_666 . . . -121.23(7) ?
    O3 K Zn O2 2_566 . . . 18.23(7) ?
    O1 K Zn O2 2_656 . . . 93.19(8) ?
    O6 K Zn O2 . . . . 50.85(7) ?
    O5 K Zn O2 1_556 . . . 168.75(8) ?
    O6 K Zn O2 2_656 . . . 134.50(6) ?
    O4 K Zn O2 . . . . -171.69(8) ?
    B2 K Zn O2 2_666 . . . 164.58(8) ?
    O3 K Zn O2 . . . . -76.58(7) ?
    B3 K Zn O2 . . . . 24.72(8) ?
    B2 K Zn O2 . . . . -101.56(8) ?
    O4 K Zn Zn 2_666 . . 2_665 -89.18(4) ?
    O3 K Zn Zn 2_566 . . 2_665 50.27(6) ?
    O1 K Zn Zn 2_656 . . 2_665 125.23(5) ?
    O6 K Zn Zn . . . 2_665 82.89(4) ?
    O5 K Zn Zn 1_556 . . 2_665 -159.20(5) ?
    O6 K Zn Zn 2_656 . . 2_665 166.54(4) ?
    O2 K Zn Zn . . . 2_665 32.04(5) ?
    O4 K Zn Zn . . . 2_665 -139.64(6) ?
    B2 K Zn Zn 2_666 . . 2_665 -163.37(6) ?
    O3 K Zn Zn . . . 2_665 -44.54(4) ?
    B3 K Zn Zn . . . 2_665 56.77(6) ?
    B2 K Zn Zn . . . 2_665 -69.52(6) ?
    O4 K Zn K 2_666 . . 2_656 146.95(4) ?
    O3 K Zn K 2_566 . . 2_656 -73.59(6) ?
    O1 K Zn K 2_656 . . 2_656 1.37(4) ?
    O6 K Zn K . . . 2_656 -40.97(4) ?
    O5 K Zn K 1_556 . . 2_656 76.93(6) ?
    O6 K Zn K 2_656 . . 2_656 42.68(4) ?
    O2 K Zn K . . . 2_656 -91.82(6) ?
    O4 K Zn K . . . 2_656 96.49(6) ?
    B2 K Zn K 2_666 . . 2_656 72.76(7) ?
    O3 K Zn K . . . 2_656 -168.40(3) ?
    B3 K Zn K . . . 2_656 -67.10(6) ?
    B2 K Zn K . . . 2_656 166.62(5) ?
    O4 K Zn K 2_666 . . 2_666 19.17(4) ?
    O3 K Zn K 2_566 . . 2_666 158.63(6) ?
    O1 K Zn K 2_656 . . 2_666 -126.42(5) ?
    O6 K Zn K . . . 2_666 -168.76(4) ?
    O5 K Zn K 1_556 . . 2_666 -50.85(5) ?
    O6 K Zn K 2_656 . . 2_666 -85.10(4) ?
    O2 K Zn K . . . 2_666 140.40(6) ?
    O4 K Zn K . . . 2_666 -31.29(6) ?
    B2 K Zn K 2_666 . . 2_666 -55.02(6) ?
    O3 K Zn K . . . 2_666 63.81(4) ?
    B3 K Zn K . . . 2_666 165.12(6) ?
    B2 K Zn K . . . 2_666 38.83(5) ?
    O3 K B2 O4 2_566 . . 2_666 101.89(15) ?
    O1 K B2 O4 2_656 . . 2_666 39.7(2) ?
    O6 K B2 O4 . . . 2_666 -158.69(12) ?
    O5 K B2 O4 1_556 . . 2_666 18.26(15) ?
    O6 K B2 O4 2_656 . . 2_666 -67.98(15) ?
    O2 K B2 O4 . . . 2_666 -155.45(14) ?
    O4 K B2 O4 . . . 2_666 -88.37(15) ?
    B2 K B2 O4 2_666 . . 2_666 -69.11(14) ?
    O3 K B2 O4 . . . 2_666 160.9(2) ?
    B3 K B2 O4 . . . 2_666 -165.01(14) ?
    O4 K B2 O3 2_666 . . . -160.9(2) ?
    O3 K B2 O3 2_566 . . . -59.00(14) ?
    O1 K B2 O3 2_656 . . . -121.16(12) ?
    O6 K B2 O3 . . . . 40.42(16) ?
    O5 K B2 O3 1_556 . . . -142.63(12) ?
    O6 K B2 O3 2_656 . . . 131.12(12) ?
    O2 K B2 O3 . . . . 43.66(12) ?
    O4 K B2 O3 . . . . 110.73(13) ?
    B2 K B2 O3 2_666 . . . 129.99(15) ?
    B3 K B2 O3 . . . . 34.10(14) ?
    O4 K B2 O6 2_666 . . 1_565 74.8(4) ?
    O3 K B2 O6 2_566 . . 1_565 176.7(4) ?
    O1 K B2 O6 2_656 . . 1_565 114.5(4) ?
    O6 K B2 O6 . . . 1_565 -83.9(4) ?
    O5 K B2 O6 1_556 . . 1_565 93.0(4) ?
    O6 K B2 O6 2_656 . . 1_565 6.8(4) ?
    O2 K B2 O6 . . . 1_565 -80.7(4) ?
    O4 K B2 O6 . . . 1_565 -13.6(4) ?
    B2 K B2 O6 2_666 . . 1_565 5.7(4) ?
    O3 K B2 O6 . . . 1_565 -124.3(5) ?
    B3 K B2 O6 . . . 1_565 -90.2(4) ?
    O4 K B2 K 2_666 . . 2_666 69.11(14) ?
    O3 K B2 K 2_566 . . 2_666 171.01(5) ?
    O1 K B2 K 2_656 . . 2_666 108.85(10) ?
    O6 K B2 K . . . 2_666 -89.57(9) ?
    O5 K B2 K 1_556 . . 2_666 87.38(7) ?
    O6 K B2 K 2_656 . . 2_666 1.13(7) ?
    O2 K B2 K . . . 2_666 -86.33(7) ?
    O4 K B2 K . . . 2_666 -19.26(4) ?
    B2 K B2 K 2_666 . . 2_666 0.0 ?
    O3 K B2 K . . . 2_666 -129.99(15) ?
    B3 K B2 K . . . 2_666 -95.89(8) ?
    O4 K B3 O2 2_666 . . . 15.32(17) ?
    O3 K B3 O2 2_566 . . . 139.97(14) ?
    O1 K B3 O2 2_656 . . . -170.63(12) ?
    O6 K B3 O2 . . . . -146.5(2) ?
    O5 K B3 O2 1_556 . . . -163.33(11) ?
    O6 K B3 O2 2_656 . . . -91.29(13) ?
    O4 K B3 O2 . . . . -44.29(13) ?
    B2 K B3 O2 2_666 . . . -66.12(14) ?
    O3 K B3 O2 . . . . 36.98(13) ?
    B2 K B3 O2 . . . . 23.39(15) ?
    O4 K B3 O5 2_666 . . . -97.2(3) ?
    O3 K B3 O5 2_566 . . . 27.5(3) ?
    O1 K B3 O5 2_656 . . . 76.9(3) ?
    O6 K B3 O5 . . . . 101.0(3) ?
    O5 K B3 O5 1_556 . . . 84.2(3) ?
    O6 K B3 O5 2_656 . . . 156.2(3) ?
    O2 K B3 O5 . . . . -112.5(4) ?
    O4 K B3 O5 . . . . -156.8(3) ?
    B2 K B3 O5 2_666 . . . -178.6(3) ?
    O3 K B3 O5 . . . . -75.5(3) ?
    B2 K B3 O5 . . . . -89.1(3) ?
    O4 K B3 O6 2_666 . . . 161.80(11) ?
    O3 K B3 O6 2_566 . . . -73.54(13) ?
    O1 K B3 O6 2_656 . . . -24.14(13) ?
    O5 K B3 O6 1_556 . . . -16.8(2) ?
    O6 K B3 O6 2_656 . . . 55.19(13) ?
    O2 K B3 O6 . . . . 146.5(2) ?
    O4 K B3 O6 . . . . 102.19(13) ?
    B2 K B3 O6 2_666 . . . 80.36(14) ?
    O3 K B3 O6 . . . . -176.54(12) ?
    B2 K B3 O6 . . . . 169.87(12) ?
    O4 Zn O1 B1 . . . 2_665 -173.34(17) ?
    O2 Zn O1 B1 2_665 . . 2_665 -32.6(2) ?
    O2 Zn O1 B1 . . . 2_665 59.85(19) ?
    Zn Zn O1 B1 2_665 . . 2_665 18.13(19) ?
    K Zn O1 B1 . . . 2_665 119.73(17) ?
    K Zn O1 B1 2_656 . . 2_665 122.1(2) ?
    K Zn O1 B1 2_666 . . 2_665 -146.02(16) ?
    O4 Zn O1 B1 . . . 1_645 -48.07(17) ?
    O2 Zn O1 B1 2_665 . . 1_645 92.65(16) ?
    O2 Zn O1 B1 . . . 1_645 -174.87(15) ?
    Zn Zn O1 B1 2_665 . . 1_645 143.40(14) ?
    K Zn O1 B1 . . . 1_645 -115.00(15) ?
    K Zn O1 B1 2_656 . . 1_645 -112.59(17) ?
    K Zn O1 B1 2_666 . . 1_645 -20.75(18) ?
    O4 Zn O1 K . . . 2_656 64.52(8) ?
    O2 Zn O1 K 2_665 . . 2_656 -154.77(6) ?
    O2 Zn O1 K . . . 2_656 -62.29(8) ?
    Zn Zn O1 K 2_665 . . 2_656 -104.01(6) ?
    K Zn O1 K . . . 2_656 -2.41(8) ?
    K Zn O1 K 2_666 . . 2_656 91.84(7) ?
    O5 B3 O2 Zn . . . 2_665 6.8(3) ?
    O6 B3 O2 Zn . . . 2_665 -171.72(14) ?
    K B3 O2 Zn . . . 2_665 -138.72(16) ?
    O5 B3 O2 Zn . . . . -127.1(2) ?
    O6 B3 O2 Zn . . . . 54.3(3) ?
    K B3 O2 Zn . . . . 87.33(13) ?
    O5 B3 O2 K . . . . 145.6(2) ?
    O6 B3 O2 K . . . . -33.0(2) ?
    O4 Zn O2 B3 . . . . -96.81(18) ?
    O1 Zn O2 B3 . . . . 24.73(18) ?
    O2 Zn O2 B3 2_665 . . . 144.6(2) ?
    Zn Zn O2 B3 2_665 . . . 144.6(2) ?
    K Zn O2 B3 . . . . -88.59(17) ?
    K Zn O2 B3 2_656 . . . -11.57(16) ?
    K Zn O2 B3 2_666 . . . -133.34(16) ?
    O4 Zn O2 Zn . . . 2_665 118.60(7) ?
    O1 Zn O2 Zn . . . 2_665 -119.85(7) ?
    O2 Zn O2 Zn 2_665 . . 2_665 0.0 ?
    K Zn O2 Zn . . . 2_665 126.83(7) ?
    K Zn O2 Zn 2_656 . . 2_665 -156.16(5) ?
    K Zn O2 Zn 2_666 . . 2_665 82.07(6) ?
    O4 Zn O2 K . . . . -8.22(8) ?
    O1 Zn O2 K . . . . 113.32(6) ?
    O2 Zn O2 K 2_665 . . . -126.83(7) ?
    Zn Zn O2 K 2_665 . . . -126.83(7) ?
    K Zn O2 K 2_656 . . . 77.02(5) ?
    K Zn O2 K 2_666 . . . -44.76(6) ?
    O4 K O2 B3 2_666 . . . -168.31(13) ?
    O3 K O2 B3 2_566 . . . -40.67(14) ?
    O1 K O2 B3 2_656 . . . 11.21(15) ?
    O6 K O2 B3 . . . . 18.64(13) ?
    O6 K O2 B3 2_656 . . . 87.72(14) ?
    O4 K O2 B3 . . . . 131.35(14) ?
    B2 K O2 B3 2_666 . . . 114.45(14) ?
    O3 K O2 B3 . . . . -140.57(14) ?
    B2 K O2 B3 . . . . -158.37(14) ?
    O4 K O2 Zn 2_666 . . 2_665 -29.68(10) ?
    O3 K O2 Zn 2_566 . . 2_665 97.96(9) ?
    O1 K O2 Zn 2_656 . . 2_665 149.85(8) ?
    O6 K O2 Zn . . . 2_665 157.27(11) ?
    O6 K O2 Zn 2_656 . . 2_665 -133.65(9) ?
    O4 K O2 Zn . . . 2_665 -90.02(9) ?
    B2 K O2 Zn 2_666 . . 2_665 -106.92(10) ?
    O3 K O2 Zn . . . 2_665 -1.94(7) ?
    B3 K O2 Zn . . . 2_665 138.63(18) ?
    B2 K O2 Zn . . . 2_665 -19.73(9) ?
    O4 K O2 Zn 2_666 . . . 65.17(7) ?
    O3 K O2 Zn 2_566 . . . -167.19(5) ?
    O1 K O2 Zn 2_656 . . . -115.30(6) ?
    O6 K O2 Zn . . . . -107.88(8) ?
    O6 K O2 Zn 2_656 . . . -38.80(5) ?
    O4 K O2 Zn . . . . 4.83(5) ?
    B2 K O2 Zn 2_666 . . . -12.07(6) ?
    O3 K O2 Zn . . . . 92.91(6) ?
    B3 K O2 Zn . . . . -126.52(15) ?
    B2 K O2 Zn . . . . 75.12(7) ?
    O4 B2 O3 B1 2_666 . . . 179.7(2) ?
    O6 B2 O3 B1 1_565 . . . -3.2(3) ?
    K B2 O3 B1 2_666 . . . -83.4(3) ?
    K B2 O3 B1 . . . . -162.96(19) ?
    O4 B2 O3 K 2_666 . . 2_566 50.9(3) ?
    O6 B2 O3 K 1_565 . . 2_566 -132.00(17) ?
    K B2 O3 K 2_666 . . 2_566 147.80(11) ?
    K B2 O3 K . . . 2_566 68.26(12) ?
    O4 B2 O3 K 2_666 . . . -17.4(2) ?
    O6 B2 O3 K 1_565 . . . 159.7(2) ?
    K B2 O3 K 2_666 . . . 79.54(16) ?
    O5 B1 O3 B2 1_565 . . . 7.7(3) ?
    O1 B1 O3 B2 2_665 . . . 136.6(2) ?
    O1 B1 O3 B2 1_465 . . . -120.7(2) ?
    B1 B1 O3 B2 2_575 . . . -171.5(2) ?
    K B1 O3 B2 2_566 . . . -140.0(2) ?
    K B1 O3 B2 1_564 . . . 74.7(4) ?
    O5 B1 O3 K 1_565 . . 2_566 147.63(16) ?
    O1 B1 O3 K 2_665 . . 2_566 -83.43(18) ?
    O1 B1 O3 K 1_465 . . 2_566 19.24(17) ?
    B1 B1 O3 K 2_575 . . 2_566 -31.5(3) ?
    K B1 O3 K 1_564 . . 2_566 -145.3(3) ?
    O5 B1 O3 K 1_565 . . . -137.1(2) ?
    O1 B1 O3 K 2_665 . . . -8.2(4) ?
    O1 B1 O3 K 1_465 . . . 94.5(3) ?
    B1 B1 O3 K 2_575 . . . 43.7(4) ?
    K B1 O3 K 2_566 . . . 75.3(2) ?
    K B1 O3 K 1_564 . . . -70.0(4) ?
    O4 K O3 B2 2_666 . . . 10.06(12) ?
    O3 K O3 B2 2_566 . . . 128.59(13) ?
    O1 K O3 B2 2_656 . . . 98.98(15) ?
    O6 K O3 B2 . . . . -150.28(12) ?
    O5 K O3 B2 1_556 . . . 42.17(13) ?
    O6 K O3 B2 2_656 . . . -61.35(14) ?
    O2 K O3 B2 . . . . -133.21(13) ?
    O4 K O3 B2 . . . . -63.66(13) ?
    B2 K O3 B2 2_666 . . . -51.73(16) ?
    B3 K O3 B2 . . . . -148.62(13) ?
    O4 K O3 B1 2_666 . . . 161.0(3) ?
    O3 K O3 B1 2_566 . . . -80.5(3) ?
    O1 K O3 B1 2_656 . . . -110.1(3) ?
    O6 K O3 B1 . . . . 0.7(3) ?
    O5 K O3 B1 1_556 . . . -166.9(3) ?
    O6 K O3 B1 2_656 . . . 89.6(3) ?
    O2 K O3 B1 . . . . 17.7(3) ?
    O4 K O3 B1 . . . . 87.3(3) ?
    B2 K O3 B1 2_666 . . . 99.2(3) ?
    B3 K O3 B1 . . . . 2.3(3) ?
    B2 K O3 B1 . . . . 150.9(3) ?
    O4 K O3 K 2_666 . . 2_566 -118.53(7) ?
    O3 K O3 K 2_566 . . 2_566 0.0 ?
    O1 K O3 K 2_656 . . 2_566 -29.61(10) ?
    O6 K O3 K . . . 2_566 81.13(6) ?
    O5 K O3 K 1_556 . . 2_566 -86.42(6) ?
    O6 K O3 K 2_656 . . 2_566 170.06(5) ?
    O2 K O3 K . . . 2_566 98.19(5) ?
    O4 K O3 K . . . 2_566 167.74(5) ?
    B2 K O3 K 2_666 . . 2_566 179.68(6) ?
    B3 K O3 K . . . 2_566 82.79(6) ?
    B2 K O3 K . . . 2_566 -128.59(13) ?
    O1 Zn O4 B2 . . . 2_666 -37.9(2) ?
    O2 Zn O4 B2 2_665 . . 2_666 -179.73(18) ?
    O2 Zn O4 B2 . . . 2_666 81.2(2) ?
    Zn Zn O4 B2 2_665 . . 2_666 129.37(18) ?
    K Zn O4 B2 . . . 2_666 73.35(19) ?
    K Zn O4 B2 2_656 . . 2_666 -1.03(19) ?
    K Zn O4 B2 2_666 . . 2_666 -177.6(3) ?
    O1 Zn O4 K . . . 2_666 139.70(9) ?
    O2 Zn O4 K 2_665 . . 2_666 -2.11(12) ?
    O2 Zn O4 K . . . 2_666 -101.18(10) ?
    Zn Zn O4 K 2_665 . . 2_666 -53.01(11) ?
    K Zn O4 K . . . 2_666 -109.03(10) ?
    K Zn O4 K 2_656 . . 2_666 176.59(8) ?
    O1 Zn O4 K . . . . -111.28(6) ?
    O2 Zn O4 K 2_665 . . . 106.92(7) ?
    O2 Zn O4 K . . . . 7.84(7) ?
    Zn Zn O4 K 2_665 . . . 56.02(6) ?
    K Zn O4 K 2_656 . . . -74.39(5) ?
    K Zn O4 K 2_666 . . . 109.03(10) ?
    O4 K O4 B2 2_666 . . 2_666 103.40(14) ?
    O3 K O4 B2 2_566 . . 2_666 -98.0(2) ?
    O1 K O4 B2 2_656 . . 2_666 -18.42(14) ?
    O6 K O4 B2 . . . 2_666 -92.60(13) ?
    O5 K O4 B2 1_556 . . 2_666 36.17(14) ?
    O6 K O4 B2 2_656 . . 2_666 -26.49(12) ?
    O2 K O4 B2 . . . 2_666 -135.79(14) ?
    O3 K O4 B2 . . . 2_666 151.02(13) ?
    B3 K O4 B2 . . . 2_666 -117.42(14) ?
    B2 K O4 B2 . . . 2_666 127.65(12) ?
    O4 K O4 Zn 2_666 . . . -126.01(9) ?
    O3 K O4 Zn 2_566 . . . 32.6(2) ?
    O1 K O4 Zn 2_656 . . . 112.17(6) ?
    O6 K O4 Zn . . . . 37.99(6) ?
    O5 K O4 Zn 1_556 . . . 166.76(5) ?
    O6 K O4 Zn 2_656 . . . 104.10(8) ?
    O2 K O4 Zn . . . . -5.20(5) ?
    B2 K O4 Zn 2_666 . . . 130.59(15) ?
    O3 K O4 Zn . . . . -78.39(6) ?
    B3 K O4 Zn . . . . 13.17(6) ?
    B2 K O4 Zn . . . . -101.76(8) ?
    O4 K O4 K 2_666 . . 2_666 0.0 ?
    O3 K O4 K 2_566 . . 2_666 158.64(19) ?
    O1 K O4 K 2_656 . . 2_666 -121.82(6) ?
    O6 K O4 K . . . 2_666 164.00(6) ?
    O5 K O4 K 1_556 . . 2_666 -67.23(7) ?
    O6 K O4 K 2_656 . . 2_666 -129.90(8) ?
    O2 K O4 K . . . 2_666 120.81(7) ?
    B2 K O4 K 2_666 . . 2_666 -103.40(14) ?
    O3 K O4 K . . . 2_666 47.62(5) ?
    B3 K O4 K . . . 2_666 139.18(7) ?
    B2 K O4 K . . . 2_666 24.25(6) ?
    O2 B3 O5 B1 . . . 1_545 -171.9(2) ?
    O6 B3 O5 B1 . . . 1_545 6.6(3) ?
    K B3 O5 B1 . . . 1_545 -76.4(4) ?
    O2 B3 O5 K . . . 1_554 40.2(3) ?
    O6 B3 O5 K . . . 1_554 -141.28(16) ?
    K B3 O5 K . . . 1_554 135.7(2) ?
    O2 B3 O6 B2 . . . 1_545 177.2(2) ?
    O5 B3 O6 B2 . . . 1_545 -1.4(3) ?
    K B3 O6 B2 . . . 1_545 142.9(2) ?
    O2 B3 O6 K . . . . 34.3(2) ?
    O5 B3 O6 K . . . . -144.30(19) ?
    O2 B3 O6 K . . . 2_656 -76.7(2) ?
    O5 B3 O6 K . . . 2_656 104.7(2) ?
    K B3 O6 K . . . 2_656 -111.02(10) ?
    O4 K O6 B3 2_666 . . . -35.0(2) ?
    O3 K O6 B3 2_566 . . . 101.87(13) ?
    O1 K O6 B3 2_656 . . . 155.58(13) ?
    O5 K O6 B3 1_556 . . . 169.98(12) ?
    O6 K O6 B3 2_656 . . . -121.12(14) ?
    O2 K O6 B3 . . . . -18.14(12) ?
    O4 K O6 B3 . . . . -76.92(13) ?
    B2 K O6 B3 2_666 . . . -101.49(14) ?
    O3 K O6 B3 . . . . 3.86(14) ?
    B2 K O6 B3 . . . . -13.77(16) ?
    O4 K O6 B2 2_666 . . 1_545 -172.34(18) ?
    O3 K O6 B2 2_566 . . 1_545 -35.48(19) ?
    O1 K O6 B2 2_656 . . 1_545 18.23(19) ?
    O5 K O6 B2 1_556 . . 1_545 32.6(2) ?
    O6 K O6 B2 2_656 . . 1_545 101.5(2) ?
    O2 K O6 B2 . . . 1_545 -155.5(2) ?
    O4 K O6 B2 . . . 1_545 145.74(19) ?
    B2 K O6 B2 2_666 . . 1_545 121.17(17) ?
    O3 K O6 B2 . . . 1_545 -133.48(18) ?
    B3 K O6 B2 . . . 1_545 -137.3(3) ?
    B2 K O6 B2 . . . 1_545 -151.1(2) ?
    O4 K O6 K 2_666 . . 2_656 86.13(14) ?
    O3 K O6 K 2_566 . . 2_656 -137.01(6) ?
    O1 K O6 K 2_656 . . 2_656 -83.30(6) ?
    O5 K O6 K 1_556 . . 2_656 -68.90(8) ?
    O6 K O6 K 2_656 . . 2_656 0.0 ?
    O2 K O6 K . . . 2_656 102.98(8) ?
    O4 K O6 K . . . 2_656 44.20(5) ?
    B2 K O6 K 2_666 . . 2_656 19.63(6) ?
    O3 K O6 K . . . 2_656 124.98(6) ?
    B3 K O6 K . . . 2_656 121.12(14) ?
    B2 K O6 K . . . 2_656 107.35(9) ?
data_global
_journal_date_recd_electronic     2010-01-21
_journal_date_accepted     2010-04-25
_journal_name_full     'Acta Crystallographica, Section E'
_journal_year     2010
_journal_volume     66
_journal_issue      5
_journal_page_first     i45
_journal_page_last     i45
_journal_paper_category     QI
_journal_coeditor_code     MG2092
_publ_contact_author_name     'Zhang, Jian-Xiu'
_publ_contact_author_address
;
Key Laboratory of Functional Crystal and Laser Technology
Technical Institute of Physics and Chemistry
Chinese Academy of Sciences
Beijing 100190
China
;
_publ_contact_author_email     zjx@mail.ipc.ac.cn
_publ_contact_author_fax     ?
_publ_contact_author_phone        .1E-306
_publ_section_title
;
Potassium zinc borate, KZnB~3~O~6~
;
loop_
    _publ_author_name
    _publ_author_footnote
    _publ_author_address
    'Wu, Yang'
;
Current address: Graduate University of the Chinese Academy of Sciences,
Beijing 100039,
People's Republic of China
;
;
Key Laboratory of Functional Crystal and Laser Technology
Technical Institute of Physics and Chemistry
Chinese Academy of Sciences
Beijing 100190
People's Republic of China
;
    'Yao, Ji-Yong' .
;
Key Laboratory of Functional Crystal and Laser Technology
Technical Institute of Physics and Chemistry
Chinese Academy of Sciences
Beijing 100190
People's Republic of China
;
    'Zhang, Jian-Xiu' .
;
Key Laboratory of Functional Crystal and Laser Technology
Technical Institute of Physics and Chemistry
Chinese Academy of Sciences
Beijing 100190
People's Republic of China
;
    'Fu, Pei-Zhen' .
;
Key Laboratory of Functional Crystal and Laser Technology
Technical Institute of Physics and Chemistry
Chinese Academy of Sciences
Beijing 100190
People's Republic of China
;
    'Wu, Yi-Cheng' .
;
Key Laboratory of Functional Crystal and Laser Technology
Technical Institute of Physics and Chemistry
Chinese Academy of Sciences
Beijing 100190
People's Republic of China
;
