# Supplementary material for: Potassium zinc borate, KZnB3O6
Source: Acta Crystallogr Sect E Struct Rep Online. 2010 Apr 30;66(Pt 5):i45. doi: 10.1107/S1600536810015175 (PMC2979155; doi:10.1107/S1600536810015175)
Supplement: Supplementary file 2 [file e-66-00i45-Isup2.hkl]

# 
# h,k,l, Fc-squared, Fo-squared, sigma(Fo-squared) and status flag 
# 
data_I
_shelx_title ' a in P1                     New: P-1' 
_shelx_refln_list_code          4 
_shelx_F_calc_maximum       91.28 
_exptl_crystal_F_000       224.00 
_reflns_d_resolution_high  0.7698 
 
loop_ 
 _symmetry_equiv_pos_as_xyz 
 'x, y, z' 
 '-x, -y, -z' 
 
_cell_length_a     6.7139 
_cell_length_b     6.9301 
_cell_length_c     7.0632 
_cell_angle_alpha  63.120 
_cell_angle_beta   72.020 
_cell_angle_gamma  68.990 
 
_shelx_F_squared_multiplier     1.000 
 
loop_ 
 _refln_index_h 
 _refln_index_k 
 _refln_index_l 
 _refln_F_squared_calc 
 _refln_F_squared_meas 
 _refln_F_squared_sigma 
 _refln_observed_status 
   1   0   0      350.51      379.63      6.92 o 
   3   0   0     2190.23     2175.23     44.86 o 
   4   0   0       30.32       33.67      3.83 o 
   5   0   0     1284.40     1338.21     49.34 o 
   6   0   0      305.45      328.33     15.57 o 
   7   0   0       24.35       29.52     19.73 o 
   8   0   0        6.98        8.79     12.29 o 
  -7   1   0      408.95      443.87     33.58 o 
  -6   1   0       43.74       38.81     20.30 o 
  -5   1   0     1513.38     1583.91     35.11 o 
  -4   1   0     1016.54      971.45     32.54 o 
  -3   1   0     2781.71     2832.65     25.29 o 
  -2   1   0      682.76      646.84      9.76 o 
  -1   1   0      398.84      418.81      8.45 o 
   0   1   0       50.38       50.30      1.74 o 
   1   1   0     2635.52     2488.41     14.01 o 
   2   1   0       45.31       58.54      2.63 o 
   3   1   0      572.23      633.69     10.41 o 
   4   1   0      455.60      454.01     11.67 o 
   5   1   0      676.68      715.99     24.15 o 
   6   1   0      534.32      536.96     20.58 o 
   7   1   0      894.27      948.21     51.68 o 
   8   1   0       17.71       13.16     12.13 o 
  -7   2   0      803.46      806.74     49.46 o 
  -5   2   0      221.62      226.85     18.99 o 
  -4   2   0      265.02      266.08     11.74 o 
  -3   2   0      372.77      388.64      9.89 o 
  -2   2   0       28.77       29.18      3.29 o 
  -1   2   0      966.52      915.41     10.87 o 
   0   2   0     1870.77     1742.52     23.90 o 
   1   2   0      405.22      419.84      9.06 o 
   2   2   0     7124.40     6325.08     28.32 o 
   3   2   0      154.36      193.87      5.77 o 
   4   2   0     3637.72     3529.73     64.56 o 
   5   2   0      422.37      433.04     13.02 o 
   6   2   0      220.22      223.97     11.46 o 
   7   2   0     1728.29     1656.94     77.39 o 
   8   2   0       45.95       57.76     13.66 o 
  -6   3   0      400.96      390.15     32.18 o 
  -5   3   0      745.48      705.13     42.90 o 
  -4   3   0      234.38      246.60     19.09 o 
  -3   3   0     4435.03     4196.06     60.09 o 
  -2   3   0      727.22      709.90     20.01 o 
  -1   3   0     4166.54     3571.78     61.25 o 
   0   3   0     4089.99     3778.86    108.41 o 
   1   3   0        0.15        1.48      1.03 o 
   2   3   0     1831.25     1778.77     32.06 o 
   3   3   0     2193.58     2279.45     41.64 o 
   4   3   0      138.73      131.96      7.33 o 
   5   3   0      964.91      961.96     21.75 o 
   6   3   0        4.14        7.21      3.41 o 
   7   3   0        4.13        5.31      4.05 o 
   8   3   0       29.06       22.68      6.25 o 
  -5   4   0      728.33      719.43     48.54 o 
  -4   4   0        0.28        1.53      3.09 o 
  -3   4   0      897.77      923.08     27.49 o 
  -2   4   0      652.26      636.20     20.06 o 
  -1   4   0      104.75      102.88      7.52 o 
   0   4   0     1118.16     1085.38     24.79 o 
   1   4   0      583.87      583.62     32.21 o 
   2   4   0       39.62       47.91      4.78 o 
   3   4   0      403.68      392.88     10.78 o 
   4   4   0      818.46      857.61     18.77 o 
   5   4   0      192.96      188.18     11.66 o 
   6   4   0      887.26      913.90     26.26 o 
   7   4   0      963.70      964.34     29.65 o 
   8   4   0       31.31       26.52      9.58 o 
  -4   5   0      157.82      153.96     15.96 o 
  -3   5   0       45.43       47.41     10.36 o 
  -2   5   0      386.42      383.02     16.78 o 
  -1   5   0      699.84      698.89     27.03 o 
   0   5   0       44.45       54.70      9.35 o 
   1   5   0      951.29      977.67     24.17 o 
   2   5   0     1006.18     1014.76     26.29 o 
   3   5   0      394.74      393.94     16.17 o 
   4   5   0     2575.63     2540.42     42.76 o 
   5   5   0       39.60       42.33      7.03 o 
   6   5   0      944.19      927.55     26.88 o 
   7   5   0      577.01      535.97     19.68 o 
  -3   6   0     1371.53     1334.68     44.15 o 
  -2   6   0      195.53      186.04     13.47 o 
  -1   6   0     1708.93     1670.18     66.03 o 
   0   6   0     1700.38     1673.66     50.20 o 
   1   6   0      494.72      497.94     19.22 o 
   2   6   0     1236.00     1287.07     39.67 o 
   3   6   0       40.66       43.81      6.05 o 
   4   6   0      269.93      278.71     11.53 o 
   5   6   0      154.11      148.86     14.49 o 
   6   6   0        1.88        2.25      2.72 o 
  -2   7   0       28.52       22.46     13.25 o 
  -1   7   0      177.48      166.45     19.19 o 
   0   7   0      284.06      298.67     34.50 o 
   1   7   0       70.47       75.08     10.93 o 
   2   7   0       16.28       14.53      5.78 o 
   3   7   0      178.56      188.89     11.99 o 
   4   7   0      550.73      541.78     19.00 o 
   5   7   0       24.70       22.96      6.14 o 
   2   8   0      318.23      360.21     16.84 o 
  -4  -7   1      611.56      638.54     22.12 o 
  -3  -7   1      125.34      124.58     10.83 o 
  -2  -7   1        0.20        5.31      5.41 o 
  -1  -7   1      301.84      293.29     20.09 o 
   0  -7   1      709.68      699.72     29.17 o 
   1  -7   1       25.23       17.81      7.42 o 
  -6  -6   1      186.76      174.30     18.10 o 
  -5  -6   1      843.58      844.44     25.38 o 
  -4  -6   1       12.72       13.53      3.85 o 
  -3  -6   1     2343.90     2414.66     45.39 o 
  -2  -6   1      177.54      185.68     12.42 o 
  -1  -6   1      722.44      758.48     28.88 o 
   0  -6   1      958.75      980.27     34.64 o 
   1  -6   1       27.35       24.32     11.67 o 
   2  -6   1      543.84      533.07     24.26 o 
   3  -6   1      125.04      104.15     29.29 o 
  -6  -5   1      679.50      664.04     22.88 o 
  -5  -5   1      658.83      665.67     20.75 o 
  -4  -5   1        1.00        2.24      2.17 o 
  -3  -5   1      868.96      892.62     20.81 o 
  -2  -5   1      707.97      743.86     23.52 o 
  -1  -5   1      828.32      831.58     24.99 o 
   0  -5   1      224.70      226.21     14.38 o 
   1  -5   1       12.51       20.40      9.06 o 
   2  -5   1      201.70      210.23     13.20 o 
   3  -5   1      184.27      175.13     12.94 o 
   4  -5   1      645.21      632.81     45.23 o 
  -7  -4   1      382.59      361.58     22.66 o 
  -6  -4   1      315.81      298.18     12.26 o 
  -5  -4   1      112.41      108.25     11.56 o 
  -4  -4   1      366.49      362.84     15.45 o 
  -3  -4   1     1369.53     1321.36     22.21 o 
  -2  -4   1       18.59       24.72      5.29 o 
  -1  -4   1     5320.25     5086.47     57.90 o 
   0  -4   1      373.75      366.87     14.04 o 
   1  -4   1     2037.91     2017.81     56.40 o 
   2  -4   1     1007.54     1008.15     27.92 o 
   3  -4   1        9.49        8.11      3.99 o 
   4  -4   1     1174.69     1168.06     41.53 o 
   5  -4   1      139.64      129.94     48.00 o 
  -7  -3   1        4.73        3.59      2.44 o 
  -6  -3   1     1074.03     1075.98     29.72 o 
  -5  -3   1      893.44      893.90     20.73 o 
  -4  -3   1     1966.96     1965.24     35.66 o 
  -3  -3   1     3398.98     3308.92     38.84 o 
  -2  -3   1       90.54      101.13      6.40 o 
  -1  -3   1     2530.40     2405.64     31.01 o 
   0  -3   1     1267.46     1251.09     30.60 o 
   1  -3   1      533.69      542.49     18.01 o 
   2  -3   1      381.62      368.00     13.17 o 
   3  -3   1        4.21        4.94      2.44 o 
   4  -3   1      117.43      112.06     10.37 o 
   5  -3   1       28.04       27.82     17.63 o 
   6  -3   1      125.06      126.43     62.80 o 
  -7  -2   1        1.06        4.50      3.82 o 
  -6  -2   1     1502.34     1463.58     36.46 o 
  -5  -2   1      345.94      334.27     17.83 o 
  -4  -2   1      672.37      701.07     15.52 o 
  -3  -2   1     1129.31     1177.42     17.93 o 
  -2  -2   1       41.67       34.80      3.23 o 
  -1  -2   1      113.34      144.44      7.44 o 
   0  -2   1      781.83      832.42     15.04 o 
   1  -2   1     2532.46     2465.07     25.70 o 
   2  -2   1       52.73       61.93      3.80 o 
   3  -2   1     2595.81     2377.90     43.72 o 
   4  -2   1      853.14      842.61     15.73 o 
   5  -2   1       26.25       79.00     25.87 o 
   6  -2   1     1492.46     1474.06     69.58 o 
   7  -2   1      409.21      418.00     34.49 o 
  -7  -1   1      261.27      276.59     25.48 o 
  -6  -1   1      264.01      257.19     13.91 o 
  -5  -1   1      194.56      205.50     10.61 o 
  -4  -1   1     2084.33     2059.10     35.37 o 
  -3  -1   1      486.33      519.13     11.42 o 
  -2  -1   1     2146.52     2136.88     22.09 o 
  -1  -1   1     4060.32     3752.21     23.53 o 
   0  -1   1      510.73      535.20     10.67 o 
   1  -1   1     3460.64     3050.85     22.43 o 
   2  -1   1      785.46      743.70      9.22 o 
   3  -1   1      737.31      741.93     13.63 o 
   4  -1   1     2449.50     2440.51     26.95 o 
   5  -1   1        4.67        7.81      2.51 o 
   6  -1   1      625.04      670.09     41.59 o 
   7  -1   1      155.29      146.21     19.31 o 
  -7   0   1      382.90      398.38     30.79 o 
  -6   0   1     1684.42     1740.51     50.16 o 
  -5   0   1       20.78       25.45      5.28 o 
  -4   0   1     3734.90     3643.77    119.37 o 
  -3   0   1     1263.27     1280.16     13.80 o 
  -2   0   1     1199.29     1233.46     12.35 o 
  -1   0   1      851.08      821.90      7.13 o 
   0   0   1      675.55      659.78     10.18 o 
   1   0   1      436.10      455.31      5.94 o 
   2   0   1      206.10      200.55      6.06 o 
   3   0   1      148.67      169.98      4.11 o 
   4   0   1      278.80      304.15      7.73 o 
   5   0   1       35.65       38.10      2.74 o 
   6   0   1      688.86      767.21     43.24 o 
   7   0   1        1.62        3.55      6.19 o 
   8   0   1      633.09      656.76     43.31 o 
  -7   1   1      247.47      277.19     73.26 o 
  -6   1   1     1183.28     1213.10     39.20 o 
  -5   1   1      202.44      216.46     14.09 o 
  -4   1   1      436.73      470.25     22.53 o 
  -3   1   1     4155.61     4111.08     35.13 o 
  -2   1   1      198.30      200.17      5.50 o 
  -1   1   1     5091.46     4740.59     49.85 o 
   0   1   1     1158.90     1156.80      9.77 o 
   1   1   1     1406.51     1372.68      8.59 o 
   2   1   1      284.40      300.17      6.35 o 
   3   1   1     5562.67     5066.86     35.96 o 
   4   1   1      550.84      549.49     17.70 o 
   5   1   1      606.58      630.91     13.68 o 
   6   1   1     1870.82     1846.14     35.60 o 
   7   1   1       26.04       39.56     18.49 o 
   8   1   1      918.33      948.81     54.28 o 
  -7   2   1      169.51      137.47     49.76 o 
  -6   2   1       45.43       40.18     27.19 o 
  -5   2   1      143.96      152.18     10.50 o 
  -4   2   1      861.67      900.69     48.78 o 
  -3   2   1      214.64      231.18     10.97 o 
  -2   2   1     3386.13     3191.47     27.96 o 
  -1   2   1     2352.15     2165.53     37.39 o 
   0   2   1     3215.48     2910.32     25.17 o 
   1   2   1     3905.93     3336.00     21.16 o 
   2   2   1      174.33      189.05      3.98 o 
   3   2   1     3510.10     3497.56     27.85 o 
   4   2   1     1640.55     1640.18     16.49 o 
   5   2   1      461.32      466.10     10.59 o 
   6   2   1       16.59       19.26      3.67 o 
   7   2   1      163.51      148.18     11.97 o 
   8   2   1      633.56      620.23     27.49 o 
  -6   3   1      758.27      733.54     45.23 o 
  -5   3   1      277.89      297.04     15.31 o 
  -4   3   1     1677.47     1732.35     40.07 o 
  -3   3   1      342.62      350.46     14.61 o 
  -2   3   1     1129.39     1147.52     25.53 o 
  -1   3   1     2442.91     2313.00    141.00 o 
   0   3   1      871.92      915.30     15.59 o 
   1   3   1     1642.23     1622.56     38.89 o 
   3   3   1       32.35       34.00      3.15 o 
   4   3   1       12.52       17.14      4.11 o 
   5   3   1      867.55      876.88     17.98 o 
   6   3   1       13.43        9.71      3.82 o 
   7   3   1      215.33      217.55     14.49 o 
   8   3   1      246.75      251.01     20.65 o 
  -5   4   1        7.86        3.90      6.72 o 
  -4   4   1     1005.26     1000.65     35.83 o 
  -3   4   1      123.15      126.27      9.93 o 
  -2   4   1       86.10       84.64      7.56 o 
  -1   4   1        2.68        4.79      2.40 o 
   0   4   1     3395.52     3171.39     36.09 o 
   1   4   1     1389.64     1450.74     22.43 o 
   2   4   1     2107.00     2251.71     29.88 o 
   3   4   1     2482.21     2411.73     29.62 o 
   4   4   1       63.93       60.88      6.64 o 
   5   4   1     1243.17     1264.87     29.44 o 
   6   4   1      995.88     1013.61     27.22 o 
   7   4   1      280.92      267.10     12.25 o 
   8   4   1      315.85      331.08     19.52 o 
  -5   5   1      500.92      434.56     91.28 o 
  -4   5   1      627.35      618.59     27.43 o 
  -3   5   1      647.55      630.03     26.27 o 
  -2   5   1     1604.00     1588.43     39.43 o 
  -1   5   1       27.69       28.69      6.65 o 
   0   5   1     2048.92     1999.09     40.71 o 
   1   5   1     1804.15     1762.25     67.84 o 
   2   5   1      402.35      405.44     11.17 o 
   3   5   1     1494.67     1539.91     26.79 o 
   4   5   1      163.19      156.80      7.75 o 
   5   5   1        6.92       10.34      3.18 o 
   6   5   1      223.49      218.40     10.51 o 
   7   5   1      329.70      307.56     12.73 o 
   8   5   1        0.13        2.91      4.77 o 
  -3   6   1      172.88      152.46     17.37 o 
  -2   6   1     1034.24     1050.07     37.54 o 
  -1   6   1       80.63       71.96     11.86 o 
   0   6   1      180.52      190.25     13.57 o 
   1   6   1        8.88       10.35      3.44 o 
   2   6   1       73.47       78.49      7.19 o 
   3   6   1       13.77       16.35      3.27 o 
   4   6   1      139.76      150.12      8.22 o 
   5   6   1      208.19      223.76     12.27 o 
   6   6   1       14.29       11.83      4.46 o 
   7   6   1      529.26      528.12     18.99 o 
  -2   7   1      179.21      171.42     14.28 o 
  -1   7   1      802.54      759.24     45.95 o 
   0   7   1      747.52      768.33     29.60 o 
   1   7   1        3.69        3.00      3.32 o 
   2   7   1      740.20      773.96     28.95 o 
   3   7   1      904.07      862.28     58.04 o 
   4   7   1      143.28      144.75      8.80 o 
   5   7   1      961.68      989.04     28.47 o 
   6   7   1       89.68       79.85     11.28 o 
   0   8   1     1088.01     1161.71     62.02 o 
   1   8   1       77.13       76.34     11.67 o 
   2   8   1      333.56      353.31     15.91 o 
   3   8   1      234.49      238.86     14.72 o 
   4   8   1        1.36        1.48      2.60 o 
  -4  -6   2      642.54      631.21     20.88 o 
  -3  -6   2       52.84       54.78      6.99 o 
  -2  -6   2      162.35      163.51     12.59 o 
  -1  -6   2      124.23      123.51     14.11 o 
   0  -6   2       99.85      108.64     13.40 o 
   1  -6   2       21.48       20.33      7.18 o 
   2  -6   2      217.94      218.27     16.75 o 
  -6  -5   2      248.59      240.37     16.91 o 
  -5  -5   2       16.53       16.23      6.50 o 
  -4  -5   2        8.54       11.49      4.38 o 
  -3  -5   2      110.51      108.16      8.08 o 
  -2  -5   2      995.16     1084.84     38.26 o 
  -1  -5   2       11.01       14.25      5.16 o 
   0  -5   2     1462.77     1511.61     45.95 o 
   1  -5   2      583.05      591.11     26.86 o 
   2  -5   2       68.45       68.56     16.48 o 
   3  -5   2     1682.15     1693.21     54.83 o 
   4  -5   2      285.33      266.27     37.31 o 
  -6  -4   2       53.61       44.01      9.72 o 
  -5  -4   2      981.00      937.84     27.18 o 
  -4  -4   2      165.59      158.53      8.15 o 
  -3  -4   2      616.46      625.09     22.46 o 
  -2  -4   2      159.99      166.93     14.18 o 
  -1  -4   2       76.59       80.35      7.39 o 
   0  -4   2      519.81      542.00     26.11 o 
   1  -4   2      681.46      683.59     25.82 o 
   2  -4   2      262.78      249.44     15.55 o 
   3  -4   2       99.40       99.55     11.83 o 
   4  -4   2       53.05       55.55     18.05 o 
   5  -4   2       76.33       74.57     26.79 o 
  -7  -3   2     1391.89     1385.51     45.57 o 
  -6  -3   2      215.15      229.20     14.87 o 
  -5  -3   2      381.70      380.39     13.85 o 
  -4  -3   2     2161.98     2153.89     47.47 o 
  -3  -3   2       27.02       29.21      5.58 o 
  -2  -3   2     1473.82     1522.49     29.24 o 
  -1  -3   2       36.64       36.69      5.82 o 
   0  -3   2      143.14      147.09      8.52 o 
   1  -3   2        2.01        4.54      2.74 o 
   2  -3   2      937.71      870.50     35.09 o 
   3  -3   2      162.98      167.71     18.14 o 
   4  -3   2       65.76       63.85      9.00 o 
   5  -3   2     1383.12     1361.18     63.74 o 
   6  -3   2      113.69       90.24     55.87 o 
  -7  -2   2      256.07      243.80     16.40 o 
  -6  -2   2      144.39      139.96     11.62 o 
  -5  -2   2       20.57       21.84      6.47 o 
  -4  -2   2        7.91       10.79      3.71 o 
  -3  -2   2     1300.39     1354.83     21.98 o 
  -2  -2   2      796.71      801.07     28.63 o 
  -1  -2   2      456.62      453.78     14.92 o 
   0  -2   2     1800.26     1688.05     25.18 o 
   1  -2   2     2106.68     2170.62     61.55 o 
   2  -2   2     1104.67     1035.46     22.52 o 
   3  -2   2     3292.85     3078.32     42.19 o 
   4  -2   2      164.48      154.83      8.55 o 
   5  -2   2      226.88      228.34     20.59 o 
   6  -2   2       72.85       63.01     48.53 o 
   7  -2   2      144.69       97.49     62.80 o 
  -7  -1   2      222.29      208.75     14.72 o 
  -6  -1   2      124.62      121.35     17.13 o 
  -5  -1   2      641.81      653.95     23.72 o 
  -4  -1   2      173.39      177.96      6.71 o 
  -3  -1   2     1122.96     1145.45     30.07 o 
  -2  -1   2     3625.96     3474.42     24.45 o 
  -1  -1   2     1261.07     1425.87     34.36 o 
   0  -1   2     6995.73     6102.61     85.31 o 
   2  -1   2      536.14      540.11     11.66 o 
   3  -1   2      149.12      139.24      4.82 o 
   4  -1   2      766.59      740.09     15.26 o 
   5  -1   2        8.63        7.36      6.50 o 
   6  -1   2      258.53      288.33     24.80 o 
   7  -1   2      443.56      440.16     33.91 o 
  -7   0   2     1398.35     1469.90     69.49 o 
  -6   0   2        2.59        6.12      4.65 o 
  -5   0   2     2009.30     2027.31     45.22 o 
  -4   0   2      134.97      133.43      9.66 o 
  -3   0   2      372.39      389.16     15.69 o 
  -2   0   2        3.95        5.24      1.78 o 
  -1   0   2      170.45      181.39      5.48 o 
   0   0   2      660.15      704.82     13.39 o 
   1   0   2      405.17      408.92      7.01 o 
   2   0   2     1735.00     1651.71     11.94 o 
   3   0   2       97.35       99.23      6.91 o 
   4   0   2     1944.64     1993.62     58.76 o 
   5   0   2     1624.53     1635.18     61.12 o 
   6   0   2      485.46      497.43     29.90 o 
   7   0   2     1263.71     1330.66     64.04 o 
   8   0   2       81.38       54.68     35.25 o 
  -7   1   2       72.99       49.48     42.93 o 
  -6   1   2      131.53      137.11     11.51 o 
  -5   1   2      147.11      135.06     10.66 o 
  -4   1   2      140.49      139.77     10.00 o 
  -3   1   2     1498.91     1568.39     24.45 o 
  -2   1   2     1659.32     1677.37     60.73 o 
  -1   1   2     1448.71     1394.07     14.19 o 
   1   1   2       39.55       49.22      1.69 o 
   2   1   2     2691.60     2449.39     19.09 o 
   3   1   2      995.06     1033.98     30.86 o 
   4   1   2       58.44       59.21     12.67 o 
   5   1   2      725.91      770.75     23.42 o 
   6   1   2      157.14      158.97     15.86 o 
   7   1   2      202.73      215.40     22.49 o 
   8   1   2      128.24      127.49     35.25 o 
  -6   2   2      822.38      807.70     30.58 o 
  -5   2   2     1097.09     1159.74     38.93 o 
  -4   2   2      719.11      763.03     24.54 o 
  -3   2   2     4165.86     4098.17     60.94 o 
  -2   2   2       48.23       65.34      6.11 o 
  -1   2   2     2751.66     2858.77     25.99 o 
   0   2   2      873.17      887.16     12.15 o 
   1   2   2        7.45       12.41      1.55 o 
   2   2   2      390.01      407.69      6.25 o 
   3   2   2      608.80      650.67     10.38 o 
   4   2   2      505.31      506.83     12.20 o 
   5   2   2        4.18        6.84      2.23 o 
   6   2   2      572.68      597.75     29.07 o 
   7   2   2      584.27      583.55     29.86 o 
   8   2   2       16.05       10.61      8.45 o 
  -6   3   2      168.81      150.93     41.39 o 
  -5   3   2      416.73      435.10     23.99 o 
  -4   3   2       37.14       40.16      8.43 o 
  -3   3   2       16.76       18.50      5.34 o 
  -2   3   2      325.36      332.59     16.38 o 
  -1   3   2      348.78      355.72     14.03 o 
   0   3   2        4.66        3.63      1.45 o 
   1   3   2     1341.31     1341.35     19.21 o 
   2   3   2     1607.84     1552.07     12.89 o 
   3   3   2       98.90      104.73      3.72 o 
   4   3   2     3252.59     3214.92     36.08 o 
   5   3   2     1840.32     1866.71     35.57 o 
   6   3   2     1480.71     1515.30     27.57 o 
   7   3   2     2927.64     2949.77     61.00 o 
   8   3   2       18.58       18.54      7.35 o 
  -5   4   2       65.92       55.72     10.65 o 
  -4   4   2      776.88      803.50     40.54 o 
  -3   4   2      756.31      778.91     25.54 o 
  -2   4   2       47.29       55.67      9.02 o 
  -1   4   2     1116.20     1086.52     24.46 o 
   0   4   2      659.93      669.43     15.37 o 
   1   4   2      226.15      205.80      6.52 o 
   2   4   2     1572.19     1520.71     18.63 o 
   3   4   2       12.16       13.44      1.89 o 
   4   4   2      787.95      800.67     16.86 o 
   5   4   2        5.59        6.33      2.45 o 
   6   4   2        3.46        7.22      3.97 o 
   7   4   2       10.27        6.47      3.96 o 
   8   4   2      113.12      114.25     14.69 o 
  -4   5   2      250.17      257.07     18.80 o 
  -3   5   2     1660.68     1658.95     54.03 o 
  -2   5   2       14.03       13.49      4.83 o 
  -1   5   2     1389.00     1399.84     47.77 o 
   0   5   2      621.24      646.05     18.48 o 
   1   5   2        0.47        2.75      2.01 o 
   2   5   2      193.27      196.57      7.28 o 
   3   5   2      401.68      393.19     10.31 o 
   4   5   2      301.10      308.49     10.08 o 
   5   5   2       11.02       12.78      3.55 o 
   6   5   2      926.69      924.01     26.29 o 
   7   5   2      525.61      513.12     17.00 o 
   8   5   2      668.13      681.76     29.17 o 
  -3   6   2       10.73        7.98      5.32 o 
  -2   6   2      343.06      341.11     19.95 o 
  -1   6   2       69.28       74.26     11.74 o 
   0   6   2      114.37      120.33      9.12 o 
   1   6   2      861.77      881.85     24.24 o 
   2   6   2      985.87      977.42     20.86 o 
   3   6   2     1237.38     1214.15     29.05 o 
   4   6   2     3151.56     3059.89     34.88 o 
   5   6   2       72.56       62.46      7.84 o 
   6   6   2     1464.13     1456.84     35.07 o 
   7   6   2      217.99      205.46     11.31 o 
  -2   7   2        9.01        7.79      5.08 o 
  -1   7   2     1150.77     1120.93     38.55 o 
   0   7   2       12.00        7.31     10.50 o 
   1   7   2     1050.92     1089.07     35.67 o 
   2   7   2       30.02       37.53      4.86 o 
   3   7   2       52.93       54.48      5.45 o 
   4   7   2      192.36      190.64     10.36 o 
   5   7   2      107.91      104.50      9.64 o 
   6   7   2       43.48       36.16      8.08 o 
   7   7   2       92.47       75.37     24.49 o 
   0   8   2       80.21       77.04      9.59 o 
   1   8   2        0.92        2.89      4.86 o 
   2   8   2      116.33      122.07      8.73 o 
   3   8   2      118.73      120.16      9.89 o 
   4   8   2      205.35      201.65     12.22 o 
   5   8   2      342.30      352.35     20.09 o 
  -3  -6   3       50.08       45.35     10.78 o 
  -2  -6   3       15.66       15.81      5.25 o 
  -1  -6   3      109.91       95.53     13.44 o 
   0  -6   3      336.02      354.36     20.89 o 
  -4  -5   3      203.90      208.90     14.95 o 
  -3  -5   3     1464.49     1475.31     70.53 o 
  -2  -5   3       18.38       17.18      4.28 o 
  -1  -5   3     1893.22     1983.34     56.79 o 
   0  -5   3      434.12      441.89     19.91 o 
   1  -5   3      340.35      340.17     18.83 o 
   2  -5   3      369.42      354.92     20.95 o 
   3  -5   3       57.02       47.73     26.87 o 
  -5  -4   3      343.82      342.26     19.37 o 
  -4  -4   3      304.11      294.46     16.36 o 
  -3  -4   3     1035.57     1003.86     26.65 o 
  -2  -4   3       43.10       43.56      5.28 o 
  -1  -4   3      159.71      160.23     11.23 o 
   0  -4   3      444.87      452.57     17.99 o 
   1  -4   3      502.22      472.78     18.62 o 
   2  -4   3       16.53       14.01      8.33 o 
   3  -4   3      846.47      847.27     31.21 o 
   4  -4   3      650.86      676.68     41.15 o 
  -6  -3   3       39.77       39.19     10.84 o 
  -5  -3   3       41.14       45.57      9.22 o 
  -4  -3   3       18.01       17.80      5.71 o 
  -3  -3   3      707.98      672.64     21.15 o 
  -2  -3   3      123.14      125.72      6.42 o 
  -1  -3   3     1469.54     1505.29     32.75 o 
   0  -3   3       10.38       11.06      3.62 o 
   1  -3   3     1539.05     1608.32     38.19 o 
   2  -3   3      852.54      855.65     25.35 o 
   3  -3   3      748.59      767.56     27.70 o 
   4  -3   3     1312.08     1272.39     59.72 o 
   5  -3   3        3.42        3.84      7.71 o 
  -6  -2   3      825.46      812.29     32.87 o 
  -5  -2   3       26.03       30.77      8.25 o 
  -4  -2   3     1959.77     1927.87     44.50 o 
  -3  -2   3      681.07      701.96     15.09 o 
  -2  -2   3      566.73      586.28     12.27 o 
  -1  -2   3     2392.91     2379.38     66.67 o 
   0  -2   3       37.32       34.25      5.78 o 
   1  -2   3      829.19      870.34     25.58 o 
   2  -2   3      539.37      536.43     16.84 o 
   3  -2   3       29.19       30.97     13.46 o 
   4  -2   3      747.25      718.25     19.60 o 
   5  -2   3      177.20      159.47     63.48 o 
   6  -2   3       90.27       81.31     33.82 o 
  -6  -1   3     1241.89     1208.19     60.19 o 
  -5  -1   3        3.98        6.16      3.86 o 
  -4  -1   3      771.11      801.32     25.75 o 
  -3  -1   3      418.23      418.32      9.87 o 
  -2  -1   3      222.51      228.14      6.29 o 
  -1  -1   3       24.69       20.95      4.19 o 
   0  -1   3     2468.81     2527.79     31.44 o 
   1  -1   3      966.73     1057.31     23.02 o 
   2  -1   3       65.14       68.51      4.23 o 
   3  -1   3     1707.52     1632.25     34.90 o 
   4  -1   3     2442.45     2312.03     60.13 o 
   5  -1   3      712.96      696.05     45.72 o 
   6  -1   3     2883.61     2861.23     73.19 o 
   7  -1   3        4.08        1.07      6.66 o 
  -6   0   3       46.67       40.96      7.99 o 
  -5   0   3      269.89      258.54     14.96 o 
  -4   0   3      193.64      196.83     13.81 o 
  -3   0   3      134.67      143.01      5.23 o 
  -2   0   3      413.06      407.90     15.48 o 
  -1   0   3      623.53      628.06     18.47 o 
   0   0   3      378.85      378.80      7.95 o 
   1   0   3     5177.01     4666.01     30.28 o 
   2   0   3        3.28        4.72      1.68 o 
   3   0   3     3856.87     3593.45     26.53 o 
   4   0   3      973.74      939.31     34.27 o 
   5   0   3      145.45      154.94     14.98 o 
   6   0   3     1239.43     1248.98     58.79 o 
   7   0   3      117.30      116.18     42.07 o 
  -6   1   3      237.41      267.19     23.25 o 
  -5   1   3       20.16       23.10      5.84 o 
  -4   1   3     2279.93     2327.69     49.98 o 
  -3   1   3      251.04      263.97     13.09 o 
  -2   1   3     2191.61     2217.57     47.24 o 
  -1   1   3     1234.88     1213.01     15.81 o 
   0   1   3       69.79       66.26      2.71 o 
   1   1   3     2292.00     2236.12     20.55 o 
   2   1   3      432.98      483.98      7.70 o 
   3   1   3      993.37     1063.09      9.01 o 
   4   1   3      247.42      243.38     11.54 o 
   5   1   3       74.62       63.66     11.48 o 
   6   1   3      180.12      192.62     14.92 o 
   7   1   3      751.41      727.20     42.28 o 
   8   1   3     1086.20     1143.39     58.14 o 
  -6   2   3      475.19      457.26     22.75 o 
  -5   2   3       10.85        9.56      3.86 o 
  -4   2   3      218.86      220.08     15.22 o 
  -3   2   3     1592.94     1665.79     36.47 o 
  -2   2   3       49.82       58.08      6.53 o 
  -1   2   3      712.04      811.72     30.03 o 
   0   2   3      787.26      795.79     13.07 o 
   1   2   3     3719.59     3799.43     37.00 o 
   2   2   3      620.44      625.19      7.92 o 
   3   2   3     8332.41     7859.90     57.39 o 
   4   2   3        1.03        4.80      2.24 o 
   5   2   3     2878.54     2851.29     51.93 o 
   6   2   3      503.38      514.01     26.12 o 
   7   2   3      238.52      248.20     15.57 o 
   8   2   3      746.04      719.74     33.53 o 
  -6   3   3      136.70      126.59     42.05 o 
  -5   3   3        9.53        8.48      4.85 o 
  -4   3   3        2.65        2.49      2.82 o 
  -3   3   3       81.84       91.19     11.38 o 
  -2   3   3     2026.06     1911.20     47.99 o 
  -1   3   3      333.72      365.50     15.76 o 
   0   3   3     5089.64     4896.76     62.47 o 
   1   3   3     1713.75     1656.52     16.19 o 
   2   3   3      520.72      538.62     16.85 o 
   3   3   3     3551.56     3442.64     24.63 o 
   4   3   3      534.82      559.47     10.20 o 
   5   3   3      979.49      986.52     18.02 o 
   6   3   3      407.46      431.83     22.53 o 
   7   3   3        6.40        8.63      5.21 o 
   8   3   3        2.32        2.63      3.47 o 
  -5   4   3      845.37      863.82     33.07 o 
  -4   4   3     1192.75     1214.30     45.84 o 
  -3   4   3      345.23      346.08     20.15 o 
  -2   4   3     1161.09     1203.42     33.35 o 
  -1   4   3      367.25      369.25     13.83 o 
   0   4   3      661.56      673.11     13.59 o 
   1   4   3     1653.53     1733.00     33.55 o 
   2   4   3        8.93        7.50      1.34 o 
   3   4   3       88.33       83.06      5.53 o 
   4   4   3     1729.47     1752.53     26.39 o 
   5   4   3      812.70      853.51     31.50 o 
   6   4   3      887.73      877.85     28.79 o 
   7   4   3     1266.85     1288.41     42.23 o 
   8   4   3      113.06       99.86     28.94 o 
  -4   5   3      195.68      220.38     20.48 o 
  -3   5   3       46.08       44.49      9.23 o 
  -2   5   3       13.94       12.07      5.22 o 
  -1   5   3        5.52        6.13      3.83 o 
   0   5   3     1498.44     1469.84     60.03 o 
   1   5   3      422.55      445.90     10.02 o 
   2   5   3     1737.01     1739.45     26.87 o 
   3   5   3     1050.45     1060.78     32.11 o 
   4   5   3       34.26       31.32      3.67 o 
   5   5   3     1612.57     1637.21     29.86 o 
   6   5   3      387.59      412.46     32.74 o 
   7   5   3     1061.52     1105.45     37.33 o 
   8   5   3      556.03      586.37     26.60 o 
  -3   6   3      705.23      697.43     33.63 o 
  -2   6   3      965.54      964.49     43.73 o 
  -1   6   3      413.84      402.40     17.92 o 
   0   6   3     1998.30     1995.82     42.60 o 
   1   6   3      232.63      241.43     14.90 o 
   2   6   3      682.37      702.81     21.10 o 
   3   6   3     1741.68     1705.94     28.31 o 
   4   6   3        1.44        8.05      2.83 o 
   5   6   3      682.77      683.49     20.71 o 
   6   6   3      216.41      216.43     11.62 o 
   7   6   3        6.41        4.64      2.96 o 
   8   6   3       99.34       97.35     37.00 o 
  -2   7   3      382.32      367.14     20.62 o 
  -1   7   3        2.02        3.28      3.26 o 
   0   7   3      531.94      531.56     20.55 o 
   1   7   3      620.53      618.56     23.76 o 
   2   7   3       35.73       35.22      4.39 o 
   3   7   3      226.50      220.82      9.15 o 
   4   7   3      392.74      390.28     12.22 o 
   5   7   3      251.17      266.99     20.15 o 
   6   7   3      211.71      164.61     37.86 o 
   7   7   3     1243.04     1238.94     39.33 o 
   0   8   3      474.30      490.65     38.00 o 
   1   8   3        4.17        7.07      9.23 o 
   2   8   3     1418.16     1423.59     46.02 o 
   3   8   3      138.42      121.88     11.43 o 
   4   8   3      781.13      795.10     30.93 o 
   5   8   3      808.33      819.98     31.23 o 
   6   8   3       65.85       51.75     23.06 o 
  -3  -5   4        0.86        2.44      3.73 o 
  -2  -5   4      139.64      126.77     12.48 o 
  -1  -5   4      333.26      353.52     22.91 o 
   0  -5   4        6.15        5.69      5.66 o 
   1  -5   4      115.97      111.40     14.58 o 
  -4  -4   4      238.36      231.54     16.22 o 
  -3  -4   4      221.12      227.78     18.96 o 
  -2  -4   4       89.68       82.55     11.61 o 
  -1  -4   4      161.44      161.42     15.62 o 
   0  -4   4     1164.76     1219.72     40.19 o 
   1  -4   4       60.24       62.71     10.27 o 
   2  -4   4      888.08      921.78     36.01 o 
   3  -4   4      588.69      560.78     49.64 o 
  -5  -3   4      940.63      949.62     35.43 o 
  -4  -3   4       20.88       17.91      5.92 o 
  -3  -3   4     1439.77     1377.85     53.37 o 
  -2  -3   4      959.89      960.39     33.76 o 
  -1  -3   4      202.38      207.25     12.88 o 
   0  -3   4     2884.99     2919.33     58.44 o 
   1  -3   4      397.44      426.78     17.90 o 
   2  -3   4     1467.16     1468.62     46.27 o 
   3  -3   4      730.90      752.85     35.68 o 
   4  -3   4       35.38       26.99     12.95 o 
   5  -3   4        7.85        9.73      8.69 o 
  -5  -2   4      258.54      269.16     16.79 o 
  -4  -2   4     1149.42     1117.10     38.44 o 
  -3  -2   4       65.38       68.05     15.63 o 
  -2  -2   4     1119.94     1113.92     20.51 o 
  -1  -2   4       10.42       10.35      3.82 o 
   0  -2   4       10.14       14.91      4.37 o 
   1  -2   4      217.24      220.90     15.27 o 
   2  -2   4      590.20      615.94     29.25 o 
   3  -2   4       23.53       31.13     10.53 o 
   4  -2   4      999.17      998.49     49.08 o 
   5  -2   4      358.98      359.82     26.19 o 
   6  -2   4      236.07      239.86     24.90 o 
  -6  -1   4       13.90       11.87      5.88 o 
  -5  -1   4      126.05      118.00     11.43 o 
  -4  -1   4       11.85       15.63      4.82 o 
  -3  -1   4      657.38      669.23     31.22 o 
  -2  -1   4      185.48      177.64     11.54 o 
  -1  -1   4     1629.58     1622.46     22.52 o 
   0  -1   4     1507.51     1479.45     25.12 o 
   1  -1   4      240.49      238.00     10.81 o 
   2  -1   4     2764.99     2761.57     48.83 o 
   3  -1   4       29.68       33.12     10.44 o 
   4  -1   4     1454.39     1387.16     37.48 o 
   5  -1   4      187.97      191.66     18.90 o 
   6  -1   4      178.53      158.02     51.25 o 
   7  -1   4      208.03      210.25     23.26 o 
  -6   0   4      268.32      265.64     18.67 o 
  -5   0   4     1176.11     1171.77     40.32 o 
  -4   0   4       75.44       67.74      8.25 o 
  -3   0   4     3049.05     2894.29     57.09 o 
  -2   0   4     1316.00     1339.62     30.19 o 
  -1   0   4     2191.80     2195.86     37.83 o 
   0   0   4     4924.00     4820.47     39.13 o 
   1   0   4       14.73       14.82      3.33 o 
   2   0   4     1356.01     1347.00     31.54 o 
   3   0   4     1790.85     1740.26     52.23 o 
   4   0   4       65.25       86.69      9.36 o 
   5   0   4      618.76      629.88     40.66 o 
   6   0   4      379.55      354.18     25.37 o 
   7   0   4       61.25       56.56     29.84 o 
  -6   1   4      373.88      364.85     20.96 o 
  -5   1   4      672.33      675.99     28.75 o 
  -4   1   4        1.03        2.53      3.77 o 
  -3   1   4      523.40      535.23     26.18 o 
  -2   1   4      140.56      147.46      9.82 o 
  -1   1   4        6.26        6.50      3.17 o 
   0   1   4       46.49       59.56      9.62 o 
   1   1   4     1136.39     1201.74     12.61 o 
   2   1   4      330.41      343.12      7.41 o 
   3   1   4      653.51      676.81     11.61 o 
   4   1   4     1851.09     1808.14     17.43 o 
   5   1   4       92.03       88.14     12.29 o 
   6   1   4      979.34      985.81     49.73 o 
   7   1   4      835.15      822.31     47.14 o 
   8   1   4        2.51        6.46      6.82 o 
  -5   2   4        4.81        5.24      6.67 o 
  -4   2   4      197.84      185.85     13.23 o 
  -3   2   4     1022.77     1063.80     31.06 o 
  -2   2   4       94.61       99.91      5.90 o 
  -1   2   4     3020.18     2873.52     86.32 o 
   0   2   4       71.04       66.56      3.16 o 
   1   2   4     1387.41     1385.99     12.22 o 
   2   2   4     1483.19     1490.91     12.48 o 
   3   2   4       17.41       17.20      2.77 o 
   4   2   4     2658.13     2558.09     34.74 o 
   5   2   4      517.33      538.37     30.79 o 
   6   2   4      968.70      936.78     28.58 o 
   7   2   4      718.98      708.79     30.76 o 
   8   2   4       25.06       22.97     24.75 o 
  -5   3   4      701.96      667.74     29.63 o 
  -4   3   4     1638.19     1646.06     51.52 o 
  -3   3   4     2087.90     2157.20     92.71 o 
  -2   3   4       62.83       62.75      7.23 o 
  -1   3   4     2350.64     2281.49    103.31 o 
   0   3   4     4322.32     4215.21     45.07 o 
   1   3   4      606.28      645.78     17.00 o 
   2   3   4     2417.58     2492.31     52.41 o 
   3   3   4       77.97       78.27      2.87 o 
   4   3   4        1.68        3.52      1.30 o 
   5   3   4      162.53      168.24      5.25 o 
   6   3   4      415.25      439.53     22.73 o 
   7   3   4       54.56       53.51     18.88 o 
   8   3   4      298.72      294.31     19.45 o 
  -5   4   4      116.31      120.93     15.97 o 
  -4   4   4       18.35       20.43      6.40 o 
  -3   4   4      623.05      633.72     26.52 o 
  -2   4   4       89.59       86.85      8.38 o 
  -1   4   4        0.03        1.56      3.17 o 
   0   4   4      123.97      118.40      5.03 o 
   1   4   4     1979.80     2032.03     21.05 o 
   2   4   4        3.63        6.38      3.89 o 
   3   4   4     1166.57     1156.84     37.50 o 
   4   4   4     1443.02     1490.60     30.33 o 
   5   4   4       78.64       73.56      4.92 o 
   6   4   4     2302.56     2340.03     49.45 o 
   7   4   4      581.12      582.71     25.13 o 
   8   4   4      453.70      465.90     24.79 o 
  -4   5   4      341.92      321.16     22.73 o 
  -3   5   4      322.26      326.96     19.07 o 
  -2   5   4      930.15      937.55     33.74 o 
  -1   5   4     1071.21     1098.47     31.47 o 
   0   5   4       36.19       44.79      6.39 o 
   1   5   4     2531.23     2617.43     62.20 o 
   2   5   4     1722.11     1715.10     18.30 o 
   3   5   4     3786.00     3667.96     53.80 o 
   4   5   4     2535.03     2418.87     31.69 o 
   5   5   4      741.51      744.51     17.08 o 
   6   5   4      498.35      499.44     18.91 o 
   7   5   4      147.06      153.67     16.79 o 
   8   5   4        0.90        2.11      3.89 o 
  -3   6   4      891.10      863.96     33.33 o 
  -2   6   4        4.21        4.78      3.78 o 
  -1   6   4     1864.34     1826.85     67.91 o 
   0   6   4      129.78      124.57     13.74 o 
   1   6   4      248.40      252.73     11.51 o 
   2   6   4       51.44       53.01      4.14 o 
   3   6   4      641.78      640.59     21.57 o 
   4   6   4        4.63        6.61      1.88 o 
   5   6   4      648.00      640.05     24.84 o 
   6   6   4      129.54      131.25     11.92 o 
   7   6   4        1.74        5.52      5.98 o 
   8   6   4      749.06      782.14     51.11 o 
  -2   7   4       18.94       19.84      8.51 o 
  -1   7   4       15.27       14.46      6.99 o 
   0   7   4      466.00      479.16     32.96 o 
   1   7   4      774.33      802.64     30.95 o 
   2   7   4       52.91       52.71      7.70 o 
   3   7   4     1269.81     1270.84     40.82 o 
   4   7   4      745.84      755.68     46.22 o 
   5   7   4      726.90      700.97     26.84 o 
   6   7   4     1089.59     1059.49     35.20 o 
   7   7   4       98.31       91.40     34.04 o 
   0   8   4      597.41      589.81     42.24 o 
   1   8   4     1210.08     1263.81     44.86 o 
   2   8   4       11.80       20.43     12.72 o 
   3   8   4     1049.37     1053.27     37.04 o 
   4   8   4      303.51      301.57     16.73 o 
   5   8   4        7.83        2.20      3.42 o 
   6   8   4      389.03      387.33     21.95 o 
   3   9   4       18.66       23.43      8.81 o 
  -2  -4   5      357.89      359.52     21.18 o 
  -1  -4   5     1179.87     1264.91     42.92 o 
   0  -4   5        2.90        6.97      6.50 o 
   1  -4   5      642.71      648.73     28.28 o 
   2  -4   5      338.88      364.57     20.71 o 
  -4  -3   5      970.49      933.49     35.77 o 
  -3  -3   5      534.50      509.22     24.22 o 
  -2  -3   5      183.36      176.03     16.75 o 
  -1  -3   5      317.39      333.60     17.64 o 
   0  -3   5      104.04       96.20     12.72 o 
   1  -3   5       27.73       26.30      6.75 o 
   2  -3   5      112.96      100.00     12.88 o 
   3  -3   5      339.17      354.30     26.42 o 
   4  -3   5       11.98        4.63      9.02 o 
  -4  -2   5       12.06       10.68     11.00 o 
  -3  -2   5       78.04       72.01     10.48 o 
  -2  -2   5      494.39      501.27     20.33 o 
  -1  -2   5       67.57       60.93      8.86 o 
   0  -2   5      570.36      609.53     25.04 o 
   1  -2   5      364.86      426.59     18.12 o 
   2  -2   5        6.38        2.36      3.71 o 
   3  -2   5     1256.32     1302.28     40.89 o 
   4  -2   5      843.28      821.93     44.64 o 
   5  -2   5      395.05      416.35     31.21 o 
  -5  -1   5      753.05      701.46     30.54 o 
  -4  -1   5     1047.90     1012.41     37.19 o 
  -3  -1   5       16.69       18.12      5.43 o 
  -2  -1   5     1073.01     1100.64     70.01 o 
  -1  -1   5     1700.83     1666.39     40.47 o 
   0  -1   5      743.29      790.22     30.78 o 
   1  -1   5     1796.67     1815.69     39.72 o 
   2  -1   5        4.00        5.08      2.67 o 
   3  -1   5      364.35      393.89     16.97 o 
   4  -1   5      408.85      426.70     24.62 o 
   5  -1   5        6.22       18.94     14.69 o 
   6  -1   5       77.74       61.93     32.19 o 
  -5   0   5       10.17        9.40      4.76 o 
  -4   0   5     1582.24     1533.06     50.34 o 
  -3   0   5       84.73       81.64      9.45 o 
  -2   0   5      367.64      381.25     20.84 o 
  -1   0   5      183.87      178.70     12.47 o 
   0   0   5      174.43      171.36      6.72 o 
   1   0   5      120.51      118.46      6.06 o 
   2   0   5        5.81        7.44      2.62 o 
   3   0   5       52.57       55.57      5.71 o 
   4   0   5      597.18      623.50     26.03 o 
   5   0   5      530.40      552.11     28.52 o 
   6   0   5      707.05      708.98     45.92 o 
   7   0   5      227.36      216.27     22.05 o 
  -5   1   5       70.73       61.68      9.79 o 
  -4   1   5        4.25        4.89      4.27 o 
  -3   1   5     1067.38     1087.09     61.23 o 
  -2   1   5      348.24      362.24     19.99 o 
  -1   1   5      147.79      156.29      9.93 o 
   0   1   5     1879.03     1845.03     42.29 o 
   1   1   5     2556.67     2551.72     37.03 o 
   2   1   5     2188.05     2201.84     34.16 o 
   3   1   5     4238.44     4216.36     47.32 o 
   4   1   5      103.99      109.40      6.19 o 
   5   1   5      832.32      849.05     38.95 o 
   6   1   5      425.26      409.22     23.89 o 
   7   1   5       10.66       10.36     11.87 o 
  -5   2   5      314.78      323.99     19.98 o 
  -4   2   5      640.51      657.03     28.53 o 
  -3   2   5       28.43       22.97      5.61 o 
  -2   2   5     2661.92     2578.04    112.50 o 
  -1   2   5      102.03       99.42      8.08 o 
   0   2   5     2491.89     2594.62     58.70 o 
   1   2   5      510.58      520.32     13.50 o 
   2   2   5       52.10       53.47      3.24 o 
   3   2   5      666.01      691.01     14.29 o 
   4   2   5      291.09      293.88      7.04 o 
   5   2   5        0.37        1.71      2.37 o 
   6   2   5        3.16        4.84      3.62 o 
   7   2   5      619.63      606.78     32.88 o 
   8   2   5      396.18      349.69     28.40 o 
  -4   3   5      695.26      691.96     29.53 o 
  -3   3   5       31.33       33.88      7.01 o 
  -2   3   5      193.35      190.26     12.68 o 
  -1   3   5       38.73       36.80      3.61 o 
   0   3   5       89.17       95.40      4.18 o 
   1   3   5        2.28        5.10      1.63 o 
   2   3   5      367.14      394.00      5.77 o 
   3   3   5      474.87      524.19     11.57 o 
   4   3   5      465.12      460.61      9.19 o 
   5   3   5     1133.33     1148.49     36.96 o 
   6   3   5       69.20       58.49     19.69 o 
   7   3   5      606.17      632.54     26.07 o 
   8   3   5      284.80      256.13     17.23 o 
  -4   4   5       77.07       70.87     12.38 o 
  -3   4   5      770.44      815.00     32.73 o 
  -2   4   5      323.97      366.13     16.92 o 
  -1   4   5      864.09      904.89     19.99 o 
   0   4   5     2227.95     2289.93     43.50 o 
   1   4   5       72.88       67.24      3.28 o 
   2   4   5     2078.40     2104.79     40.36 o 
   3   4   5     1190.04     1204.49     42.80 o 
   4   4   5       76.62       76.88      6.53 o 
   5   4   5      744.33      733.65     26.74 o 
   6   4   5      310.57      304.27     15.38 o 
   7   4   5      157.73      171.52     20.08 o 
   8   4   5      157.49      151.28     49.40 o 
  -3   5   5      818.96      803.72     31.80 o 
  -2   5   5     1154.16     1156.28     38.56 o 
  -1   5   5      150.46      150.26     12.41 o 
   0   5   5     1518.67     1580.54     27.73 o 
   1   5   5      106.67      107.10      4.89 o 
   2   5   5       15.16       18.26      5.43 o 
   3   5   5      461.36      465.80     22.73 o 
   4   5   5      552.77      549.23     34.01 o 
   5   5   5        1.46        6.76      3.53 o 
   6   5   5       87.34       80.67      8.12 o 
   7   5   5      890.72      956.93     51.63 o 
   8   5   5      213.51      203.08     23.00 o 
  -3   6   5      101.34       91.20     17.10 o 
  -2   6   5      100.08       92.31     14.45 o 
  -1   6   5       95.44      104.26     17.54 o 
   0   6   5       37.37       41.83      6.82 o 
   1   6   5      387.60      372.32     16.66 o 
   2   6   5        5.96        5.85      3.69 o 
   3   6   5        2.92        3.89      3.94 o 
   4   6   5      251.38      246.17     13.02 o 
   5   6   5      774.14      760.45     54.11 o 
   6   6   5      288.71      266.80     14.56 o 
   7   6   5      827.47      759.21     56.82 o 
   8   6   5       52.80       35.87     34.87 o 
  -1   7   5      566.34      579.56     41.15 o 
   0   7   5     1491.71     1543.57     48.56 o 
   1   7   5       10.94       11.72      4.61 o 
   2   7   5     2284.68     2247.52     63.29 o 
   3   7   5      143.19      157.82     25.79 o 
   4   7   5      476.07      494.47     19.78 o 
   5   7   5      388.48      368.86     16.88 o 
   6   7   5       11.14        7.39      3.87 o 
   7   7   5      271.13      250.32     58.95 o 
   0   8   5      535.87      524.17     36.90 o 
   1   8   5       27.24       30.67      7.72 o 
   2   8   5      194.68      195.15     14.30 o 
   3   8   5      173.95      172.16     13.18 o 
   4   8   5        2.52        4.80      5.05 o 
   5   8   5       96.16       92.12     12.76 o 
   6   8   5       64.02       51.34     10.86 o 
  -1  -3   6       88.58       85.69     15.65 o 
   0  -3   6      530.17      541.67     26.65 o 
   1  -3   6       52.16       56.88     11.25 o 
   2  -3   6     1010.91     1020.71     36.87 o 
  -3  -2   6      883.01      844.40     56.82 o 
  -2  -2   6      425.81      425.54     21.98 o 
  -1  -2   6      905.41      907.49     34.11 o 
   0  -2   6     1205.65     1211.83     40.68 o 
   1  -2   6        8.65        9.32      4.91 o 
   2  -2   6      705.90      704.27     29.03 o 
   3  -2   6      168.26      131.94     15.20 o 
   4  -2   6       22.15       22.81     10.14 o 
  -4  -1   6      104.32       99.75     11.77 o 
  -3  -1   6      719.04      716.94     29.92 o 
  -2  -1   6        4.79        3.96      4.35 o 
  -1  -1   6       97.73       96.53      9.54 o 
   0  -1   6      111.32      125.97     12.72 o 
   1  -1   6       94.68       94.79     11.17 o 
   2  -1   6       17.73       20.72     15.51 o 
   3  -1   6      169.21      177.93     11.60 o 
   4  -1   6      733.38      754.07     41.03 o 
   5  -1   6       10.15        6.84     10.34 o 
  -4   0   6       94.79       85.41     10.77 o 
  -3   0   6       14.62       13.23      5.16 o 
  -2   0   6      107.29      108.45     10.87 o 
  -1   0   6      297.73      292.72     15.19 o 
   0   0   6      263.48      265.42     14.06 o 
   1   0   6      805.29      817.44     25.44 o 
   2   0   6     1269.67     1228.43     36.99 o 
   3   0   6      236.35      230.06     11.59 o 
   4   0   6     1131.29     1128.54     52.71 o 
   5   0   6      323.47      295.38     20.99 o 
   6   0   6      413.86      390.01     29.46 o 
  -4   1   6      264.91      251.49     17.69 o 
  -3   1   6     1372.15     1338.46    101.02 o 
  -2   1   6        2.60        4.14      2.68 o 
  -1   1   6     1390.86     1382.23     60.81 o 
   0   1   6      126.83      124.58      9.18 o 
   1   1   6       22.27       23.77      4.62 o 
   2   1   6      345.41      356.57     17.80 o 
   3   1   6      711.63      692.99     22.90 o 
   4   1   6      109.86      104.63      9.30 o 
   5   1   6       74.78       68.90     27.41 o 
   6   1   6      116.73      105.99     41.09 o 
   7   1   6       81.89       55.30     35.76 o 
  -4   2   6      678.09      656.82     29.50 o 
  -3   2   6      507.69      511.23     22.24 o 
  -2   2   6       37.46       35.69      6.66 o 
  -1   2   6      485.44      505.58     25.18 o 
   0   2   6      937.10      946.68     25.87 o 
   1   2   6       72.41       75.33      4.78 o 
   2   2   6        2.27        3.23      2.63 o 
   3   2   6      171.93      180.49      9.57 o 
   4   2   6     1328.08     1360.59     24.63 o 
   5   2   6       95.20      104.66     14.01 o 
   6   2   6     1055.95     1074.62     70.40 o 
   7   2   6      330.10      295.10     22.74 o 
  -4   3   6       84.03       74.13     10.25 o 
  -3   3   6        1.43        2.86      3.87 o 
  -2   3   6      111.34      115.96     10.96 o 
  -1   3   6      717.57      666.23     25.88 o 
   0   3   6        1.13        2.43      1.54 o 
   1   3   6     2139.19     2179.50     38.13 o 
   2   3   6      347.26      366.64     14.15 o 
   3   3   6      504.43      535.64     18.59 o 
   4   3   6     1918.83     1923.45     48.93 o 
   5   3   6      264.91      240.79     17.58 o 
   6   3   6     1698.10     1729.48     74.69 o 
   7   3   6      453.60      459.86     32.70 o 
  -3   4   6      475.78      458.29     23.19 o 
  -2   4   6      129.59      137.90     11.58 o 
  -1   4   6     1031.08     1020.39     34.54 o 
   0   4   6      228.20      218.55     10.37 o 
   1   4   6      709.74      772.40     16.38 o 
   2   4   6      574.86      605.33     27.27 o 
   3   4   6      320.70      313.77     17.17 o 
   4   4   6       15.44       14.64      4.87 o 
   5   4   6       15.42       11.11      3.52 o 
   6   4   6      378.90      406.78     29.76 o 
   7   4   6       68.57       63.19     36.62 o 
   8   4   6      444.54      442.54     35.66 o 
  -3   5   6      366.50      385.06     32.84 o 
  -2   5   6      143.49      126.26     18.00 o 
  -1   5   6      149.86      147.35     10.56 o 
   0   5   6       23.54       25.55      5.08 o 
   1   5   6      348.53      365.55     19.66 o 
   2   5   6        3.98        5.50      3.53 o 
   3   5   6     1572.18     1562.95     38.60 o 
   4   5   6      478.29      486.45     17.70 o 
   5   5   6      615.56      578.63     55.06 o 
   6   5   6     1009.76     1107.76     55.87 o 
   7   5   6       15.09       11.13     11.20 o 
  -2   6   6      540.99      548.06     40.07 o 
  -1   6   6      305.09      312.75     22.44 o 
   0   6   6      349.00      362.40     17.30 o 
   1   6   6     1917.91     1894.01     54.66 o 
   2   6   6       61.70       70.14     11.62 o 
   3   6   6     1981.73     1952.46     54.96 o 
   4   6   6     1124.32     1120.31     83.02 o 
   5   6   6      121.67      117.25     12.20 o 
   6   6   6      945.38      984.71     51.21 o 
   7   6   6      222.54      236.52     24.11 o 
  -1   7   6      154.40      156.33     13.88 o 
   0   7   6      291.24      295.82     17.09 o 
   1   7   6       49.64       51.75      7.80 o 
   2   7   6       15.37       16.43      5.01 o 
   3   7   6       15.65       10.70      5.21 o 
   4   7   6       21.97       20.56      5.52 o 
   5   7   6      161.77      147.32     11.32 o 
   6   7   6       59.79       53.10      8.76 o 
   7   7   6      246.33      235.31     24.70 o 
   1   8   6       49.83       55.37      8.71 o 
   2   8   6      193.00      169.17     13.80 o 
   3   8   6      653.30      642.15     27.76 o 
   4   8   6       23.65       18.58      7.11 o 
   5   8   6      806.48      803.59     31.07 o 
   6   8   6      427.38      396.04     26.88 o 
   0  -2   7       35.00       35.94      9.47 o 
   1  -2   7       87.76       74.92     12.72 o 
  -2  -1   7      119.16      120.19     12.80 o 
  -1  -1   7       14.13       10.31      7.36 o 
   0  -1   7      791.52      802.19     46.41 o 
   1  -1   7      317.40      329.19     17.79 o 
   2  -1   7       95.50       86.14      9.47 o 
   3  -1   7     1267.75     1216.90     52.89 o 
   4  -1   7      451.38      436.57     29.03 o 
  -2   0   7      823.13      840.29     33.14 o 
  -1   0   7      238.39      226.71     20.19 o 
   0   0   7      948.26      975.67     34.44 o 
   1   0   7     1335.73     1342.23     41.82 o 
   2   0   7      282.77      287.15     16.47 o 
   3   0   7     1095.44     1073.77     33.99 o 
   4   0   7       18.01       15.19      5.78 o 
   5   0   7       17.46       14.81      6.71 o 
  -3   1   7       35.84       32.67      7.39 o 
  -2   1   7      472.93      469.04     21.41 o 
  -1   1   7       92.81       98.40     10.00 o 
   0   1   7       72.95       75.82     11.56 o 
   1   1   7       83.73       83.67      8.02 o 
   2   1   7      119.56      112.85      9.50 o 
   3   1   7       32.77       32.59      4.84 o 
   4   1   7      426.39      407.98     20.41 o 
   5   1   7      425.87      425.01     23.57 o 
   6   1   7       31.65       17.48     14.31 o 
  -3   2   7      141.25      131.88     12.89 o 
  -2   2   7      383.62      343.62     18.25 o 
  -1   2   7       12.82       13.72      4.80 o 
   0   2   7     2462.76     2394.15     65.08 o 
   1   2   7      501.42      507.74     17.28 o 
   2   2   7     1872.83     1846.22     49.60 o 
   3   2   7     1717.87     1695.65     45.27 o 
   4   2   7       63.41       54.43      5.58 o 
  -3   3   7      613.41      588.76     28.13 o 
  -2   3   7      548.06      554.40     25.15 o 
  -1   3   7      280.12      272.85     15.33 o 
   0   3   7      971.19      978.23     33.23 o 
   1   3   7      194.10      182.05     10.82 o 
   2   3   7      359.38      363.70     15.81 o 
   3   3   7      692.97      717.64     26.41 o 
   4   3   7       25.27       25.20      5.61 o 
   5   3   7       20.19       21.79      9.25 o 
   6   3   7      343.26      373.32     29.69 o 
   7   3   7      107.12      119.57     20.97 o 
  -2   4   7      245.67      243.63     26.29 o 
  -1   4   7        4.48        4.61      8.09 o 
   0   4   7       12.18       11.24      7.06 o 
   1   4   7      179.00      194.31     20.29 o 
   2   4   7      587.63      606.32     24.95 o 
   3   4   7       67.95       70.33     10.65 o 
   4   4   7     1397.26     1425.31     42.87 o 
   5   4   7      317.32      351.53     26.62 o 
   6   4   7      205.40      206.19     60.66 o 
   7   4   7     2014.33     2017.30     86.04 o 
  -2   5   7       39.82       35.37     11.83 o 
  -1   5   7      734.87      738.98     47.36 o 
   0   5   7      557.92      544.83     38.36 o 
   1   5   7       13.32        8.59      4.23 o 
   2   5   7      914.02      958.17     33.43 o 
   3   5   7      622.79      647.04     25.64 o 
   4   5   7      516.37      541.50     20.58 o 
   5   5   7     1109.13     1124.62     79.51 o 
   6   5   7       82.49       84.51     60.33 o 
   7   5   7      333.42      336.70     30.51 o 
  -1   6   7      323.53      312.03     30.99 o 
   0   6   7     1329.43     1348.70     68.50 o 
   1   6   7        0.46        2.47      3.72 o 
   2   6   7      518.57      506.39     22.30 o 
   3   6   7      282.99      278.76     15.29 o 
   4   6   7        5.44        8.01      4.25 o 
   5   6   7       88.25       76.47     10.18 o 
   6   6   7      133.75      114.37     58.65 o 
   7   6   7       78.25       68.81     42.76 o 
   0   7   7      146.98      148.40     23.48 o 
   1   7   7      545.19      524.71     24.43 o 
   2   7   7       17.25       24.30      8.77 o 
   3   7   7      158.06      148.69     16.84 o 
   4   7   7     1220.67     1208.54     40.18 o 
   5   7   7      206.26      202.38     13.72 o 
   6   7   7     1512.29     1502.98     75.50 o 
   2   8   7     1662.92     1584.95     50.88 o 
   3   8   7       26.39       22.81      8.41 o 
   4   8   7      842.65      782.44     32.47 o 
   5   8   7      155.82      150.74     12.91 o 
   0   0   8      218.92      215.19     15.49 o 
   1   0   8      105.61      110.72     12.28 o 
   2   0   8      192.29      189.40     13.66 o 
   3   0   8      548.27      526.16     31.27 o 
  -1   1   8       41.30       41.48      7.66 o 
   0   1   8      101.23       96.30     10.04 o 
   1   1   8      458.49      428.27     20.51 o 
   2   1   8      218.08      199.01     19.44 o 
   3   1   8      548.22      509.32     31.56 o 
  -1   2   8     1108.74     1125.49     61.52 o 
   0   2   8       14.46       13.12      7.71 o 
   1   2   8      812.13      831.71     48.57 o 
   2   2   8      221.05      241.80     22.11 o 
   3   2   8      267.07      268.24     21.57 o 
  -1   3   8      877.66      901.70     53.32 o 
   0   3   8      685.83      692.67     45.36 o 
   1   3   8      123.80      130.88     17.86 o 
   2   3   8      229.29      224.33     21.26 o 
   3   3   8      297.16      286.31     21.89 o 
   4   3   8      103.74      111.07     15.64 o 
   5   3   8      456.87      523.30     36.18 o 
  -1   4   8      216.99      183.80     23.32 o 
   0   4   8      153.79      166.97     21.10 o 
   1   4   8     1550.14     1587.35     73.03 o 
   2   4   8        5.54        5.71      4.73 o 
   3   4   8     1525.26     1503.81     64.78 o 
   4   4   8      537.08      534.15     24.11 o 
   5   4   8      364.97      381.89     31.11 o 
   6   4   8      680.67      720.38     44.87 o 
   0   5   8      326.90      324.57     31.06 o 
   1   5   8     1173.14     1153.13     60.71 o 
   2   5   8       20.39       19.37      8.96 o 
   3   5   8      917.57      949.97     33.94 o 
   4   5   8      294.48      300.73     16.22 o 
   5   5   8        6.52        9.86     11.24 o 
   6   5   8      206.89      216.41     79.51 o 
   0   6   8       45.94       49.84     13.74 o 
   1   6   8       10.72        7.22      7.27 o 
   2   6   8      112.60      114.31     17.48 o 
   3   6   8      583.00      545.05     24.31 o 
   4   6   8        2.35        3.05      4.44 o 
   5   6   8      695.96      742.14     43.92 o 
   6   6   8      259.29      223.14     83.72 o 
   2   7   8      417.72      459.54     36.24 o 
   3   7   8      935.57      915.45     34.26 o 
   4   7   8       44.69       39.10     10.68 o 
   5   7   8      339.48      325.85     18.79 o 
   2   3   9      411.81      390.20     31.51 o 
   2   4   9     1044.77     1040.55     55.54 o 
   3   4   9      185.10      163.16     19.11 o 
   2   5   9       31.49       34.22     12.43 o 
   3   5   9      118.44      102.65     16.69 o 
   4   5   9      377.15      334.78     26.43 o 
                                                 
